# Supplementary material for: Maternal cold exposure induces distinct transcriptome changes in the placenta and fetal brown adipose tissue in mice
Source: BMC Genomics. 2021 Jul 3;22:500. doi: 10.1186/s12864-021-07825-6 (PMC8254942; doi:10.1186/s12864-021-07825-6)
Supplement: Supplementary file 1 — Additional file 1. [file 12864_2021_7825_MOESM1_ESM.xlsx]

## Sheet: Sheet1
Gene expression datasets (GSM4593259-4593282) have been deposited in the Gene Expression Omnibus (GEO) database with accession number GSE151905 (https://www.ncbi.nlm.nih.gov/geo/query/acc.cgi?acc=GSE151905).
ensembl	gene	logFC_fBAT_18Cvs28C	logCPM	LR	PValue	FDR	18BAT.1	18BAT.2	18BAT.3	18BAT.4	18BAT.5	18BAT.6	28BAT.2	28BAT.3	28BAT.4	28BAT.5	28BAT.6	Tissue		ensembl	gene	logFC_PL_18Cvs28C	logCPM	LR	PValue	FDR	18PL.1	18PL.2	18PL.3	18PL.4	18PL.5	18PL.6	28PL.1	28PL.2	28PL.3	28PL.4	28PL.5	28PL.6	Tissue
ENSMUSG00000038754	Elovl3	1.43243	3.12155	50.2957	1.32242e-12	1.72814e-08	3.67357	2.56345	4.49677	3.39252	3.97782	3.36258	1.78059	1.87477	2.68483	2.89677	2.59554	fBAT		ENSMUSG00000025467	Prap1	4.49068	7.14889	733.426	1.61184e-161	2.19451e-157	4.21424	4.19081	3.93764	10.4383	7.47696	3.95398	3.82258	3.14864	4.34675	2.8923	2.91332	4.30058	PL
ENSMUSG00000065922	NA	1.40095	0.673409	29.458	5.71416e-08	0.000126496	0.917131	1.00095	2.54651	1.60752	1.49014	1.36515	0.288564	0.263102	0.747395	1.47942	0.857346	fBAT		ENSMUSG00000032758	Kap	4.19802	3.19194	488.409	3.16186e-108	2.15243e-104	2.40517	0.934203	0.665951	6.40713	3.35694	1.63244	0.863099	0.404195	1.39982	0.366693	1.04141	1.16261	PL
ENSMUSG00000044393	Dsg2	1.33063	0.390154	24.1359	8.97718e-07	0.00117314	2.50985	1.39021	0.389456	0.837876	0.971673	1.24065	0.997405	0.552671	0.0734257	1.35223	0.0813107	fBAT		ENSMUSG00000021214	Akr1c18	3.45816	3.63809	400.394	4.52019e-89	2.05141e-85	1.53884	1.77774	1.58701	6.84222	3.82615	0.822467	1.21376	1.35775	1.86515	1.5973	1.30587	2.0288	PL
ENSMUSG00000065208	NA	1.29551	1.79899	34.6687	3.90858e-09	2.55387e-05	2.08994	2.4294	3.01595	2.10673	2.42042	2.59126	0.915096	0.678225	1.52589	2.46414	1.11075	fBAT		ENSMUSG00000002204	Napsa	3.19348	3.57657	352.174	1.425e-78	4.85036e-75	1.94101	1.77774	1.53928	6.70154	3.92161	1.55909	1.96783	1.9063	1.82266	1.07018	1.19427	2.03999	PL
ENSMUSG00000030137	Tuba8	1.12244	3.00853	31.3332	2.17332e-08	7.10025e-05	3.3536	1.93101	4.19805	3.73727	3.8648	3.10131	2.48402	2.00031	2.25074	2.55937	3.13244	fBAT		ENSMUSG00000032091	Tmprss4	2.7548	2.00366	209.885	1.4554e-47	3.96304e-44	1.2065	1.64399	1.21405	4.85386	2.61741	1.6084	1.00067	1.231	0.964583	1.02985	0.499878	1.14199	PL
ENSMUSG00000047501	Cldn4	1.11116	0.159612	15.686	7.47759e-05	0.0199423	2.17349	1.36373	0.389456	0.505845	0.79491	1.18768	0.73489	1.22262	0.143295	0.991544	0	fBAT		ENSMUSG00000072849	Serpina1e	2.73473	2.01934	209.08	2.18065e-47	4.94827e-44	1.50125	1.08929	0.70973	4.98717	2.54871	0.942693	0.863099	0.621915	1.21507	0.604934	1.40946	1.09986	PL
ENSMUSG00000075027	NA	1.10127	1.18397	22.0668	2.63319e-06	0.00231203	0.745747	2.63164	2.33018	1.74943	1.33713	2.05383	0.872111	0.737128	1.6023	1.50357	1.07149	fBAT		ENSMUSG00000022132	Cldn10	2.32502	1.82551	153.921	2.41045e-35	4.10229e-32	1.71337	1.22932	1.21405	4.59238	2.46171	0.98064	1.09587	0.978232	1.34083	0.658817	0.941264	1.33597	PL
ENSMUSG00000052316	Lrrc15	1.09583	0.0733386	14.7532	0.000122539	0.0291154	0.917131	1.19371	1.49603	0.959695	1.09134	1.18768	0.915096	0.18062	0.654742	0.304876	1.03113	fBAT		ENSMUSG00000025329	Padi1	2.12117	2.34771	148.488	3.71063e-34	5.61336e-31	2.44531	1.56159	1.6103	5.09145	2.30392	1.6084	1.75096	1.26375	1.71062	1.35768	0.906274	1.79794	PL
ENSMUSG00000021403	Serpinb9b	1.03433	0.354863	14.9096	0.000112788	0.0278097	2.29038	1.36373	0.20783	0.704813	0.929471	1.50162	0.956838	1.0002	0.209936	1.15291	0.430684	fBAT		ENSMUSG00000040412	5330417C22Rik	2.05039	1.22503	105.247	1.07838e-24	1.22351e-21	1.13467	1.20238	0.83362	4.03364	1.1735	0.863665	1.06483	0.811046	0.964583	0.54896	0.590832	1.16261	PL
ENSMUSG00000030368	Ceacam11	1.02007	5.2595	29.4265	5.80791e-08	0.000126496	7.29473	5.77696	2.71769	4.59081	4.0436	5.45454	3.90204	5.36497	2.41511	5.94964	1.87461	fBAT		ENSMUSG00000024164	C3	1.88522	5.44595	159.469	1.47776e-36	2.87425e-33	5.17186	3.1172	3.05029	8.21603	5.50287	4.28871	4.18929	4.80734	4.06175	2.95825	4.87039	4.08534	PL
ENSMUSG00000009596	Taf7l	0.980056	0.567857	14.6029	0.000132711	0.030969	2.64282	1.19371	0.389456	0.959695	0.79491	1.52316	0.827805	1.37876	0.393167	1.45487	0	fBAT		ENSMUSG00000032496	Ltf	1.87233	2.57334	124.731	5.82778e-29	7.93452e-26	4.23729	1.56159	1.35857	4.81311	1.58377	2.11432	1.78945	1.75328	1.48402	1.96123	0.870415	2.41982	PL
ENSMUSG00000021439	Ctsq	0.962759	3.99545	25.14	5.33146e-07	0.000870894	5.90413	4.09328	2.02157	3.92846	3.26206	4.43688	3.53957	4.09349	1.8099	4.51923	0.857346	fBAT		ENSMUSG00000031891	Hsd11b2	1.7963	1.52036	90.9689	1.45947e-21	1.52851e-18	1.34026	1.405	1.18333	4.10611	2.21804	0.822467	1.32273	1.38778	1.0407	1.07018	0.795906	1.22274	PL
ENSMUSG00000098178	NA	0.950511	13.0378	26.5192	2.60937e-07	0.000487132	12.9554	12.5153	14.1499	13.2009	13.4785	13.5181	12.9847	10.5273	11.2898	13.2755	12.5092	fBAT		ENSMUSG00000017723	Wfdc2	1.66848	3.78124	116.367	3.95022e-27	4.8893e-24	2.82588	3.99672	3.61968	6.17187	3.80274	3.04866	2.74138	2.80364	3.29687	2.85816	2.4375	3.14996	PL
ENSMUSG00000074870	Cts3	0.93269	2.12249	19.6497	9.30196e-06	0.00528513	4.00538	2.4796	1.0598	1.99718	1.87074	2.76405	2.12985	2.32225	0.955923	2.72256	0.158282	fBAT		ENSMUSG00000026365	Cfh	1.50525	1.44008	64.9255	7.77854e-16	7.06033e-13	1.74588	1.17493	1.27361	3.93942	1.83521	0.59673	1.21376	1.55587	0.924965	0.945653	1.30587	1.3177	PL
ENSMUSG00000040524	Zfp609	0.929467	2.77742	21.1816	4.17758e-06	0.00320694	2.73737	2.9131	2.71769	4.15791	3.98299	1.77734	1.87069	2.46848	1.87296	2.16434	3.36129	fBAT		ENSMUSG00000063130	Calml3	1.44216	1.58386	62.5948	2.53918e-15	2.03358e-12	1.08471	1.49655	1.30249	4.09967	1.8581	1.37188	1.42405	1.38778	1.21507	1.25646	0.941264	1.68848	PL
ENSMUSG00000070797	Psg27	0.927324	3.13397	22.0075	2.71588e-06	0.00231203	5.03241	3.36428	1.69901	2.89856	3.08113	3.28275	3.17418	3.14875	1.38878	3.52293	0.902793	fBAT		ENSMUSG00000033715	Akr1c14	1.43198	1.67026	63.1771	1.88936e-15	1.60772e-12	1.57548	1.30724	1.3308	4.14415	2.04927	1.34304	1.62894	0.766037	1.63897	1.25646	1.22299	1.65976	PL
ENSMUSG00000033834	Tpbpa	0.917819	6.49891	24.4248	7.72685e-07	0.00112194	8.35438	6.55865	3.87903	6.1299	5.97774	6.96278	6.30977	6.53334	3.9212	6.83642	2.83709	fBAT		ENSMUSG00000088252	NA	1.34338	3.55335	75.8802	3.01405e-18	2.93117e-15	2.5035	2.84847	2.39313	5.99319	4.17509	2.47491	3.11161	2.71168	2.6277	3.10133	2.59959	3.21061	PL
ENSMUSG00000068048	Rhox9	0.916288	2.20489	19.2761	1.13111e-05	0.00591252	4.26229	2.29569	0.858766	1.99718	1.49014	2.85179	1.87069	2.34136	0.955923	2.95921	0.605787	fBAT		ENSMUSG00000026938	Fcna	1.33831	1.67138	55.704	8.4247e-14	5.73511e-11	1.31881	1.20238	1.30249	4.15662	2.14545	1.25288	1.06483	1.58207	1.39982	0.54896	2.04569	1.57002	PL
ENSMUSG00000070796	Psg21	0.890388	4.73379	22.2662	2.37343e-06	0.00231203	6.57493	4.98889	2.57492	4.37054	4.20266	5.09875	4.34084	4.95769	2.38659	5.16862	1.39144	fBAT		ENSMUSG00000026822	Lcn2	1.28468	2.01085	55.7169	8.36966e-14	5.73511e-11	3.38072	1.05958	0.947707	4.06703	2.02924	1.70224	1.69124	1.73003	1.3104	1.6778	2.09314	1.64519	PL
ENSMUSG00000030366	Ceacam12	0.888268	3.6516	21.0747	4.41727e-06	0.00320694	5.55277	4.06067	1.79875	3.19166	3.36063	3.75735	3.78526	3.65573	1.26887	4.05934	0.902793	fBAT		ENSMUSG00000095079	Igha	1.23605	1.81538	49.8917	1.62473e-12	1.05337e-09	2.14977	1.25577	0.910672	4.16897	2.28714	1.37188	1.24178	1.9472	1.51103	0.604934	1.61846	2.08388	PL
ENSMUSG00000038580	Sct	0.873907	2.27951	17.7833	2.47545e-05	0.00920052	4.29375	2.40363	1.0598	2.15854	2.11624	2.52874	2.42576	2.30289	0.747395	2.95046	0.491444	fBAT		ENSMUSG00000000318	Clec10a	1.22516	1.84343	48.9917	2.57049e-12	1.59078e-09	1.96881	1.79588	1.4388	3.88429	2.75793	1.74696	1.39938	1.38778	1.63897	1.35768	2.07749	1.70262	PL
ENSMUSG00000006200	Rhox6	0.866691	2.24015	17.3767	3.06554e-05	0.0102719	4.16699	2.10099	0.827615	2.5563	1.77865	2.84325	1.65941	2.64804	0.916559	3.01067	0.491444	fBAT		ENSMUSG00000052187	Hbb-y	1.19554	0.707054	32.8275	1.00711e-08	4.89708e-06	1.52017	2.98118	1.78418	0.427746	0.484915	0.736362	0.967487	0.854694	1.14783	1.10941	1.10451	0.530702	PL
ENSMUSG00000006490	Prl8a9	0.852227	4.883	20.5407	5.83774e-06	0.00401514	6.76761	4.8926	3.10957	4.42444	4.63565	5.04206	4.92571	4.93899	2.38659	5.23863	1.48406	fBAT		ENSMUSG00000031958	Ldhd	1.0881	0.649075	27.3359	1.71005e-07	7.51045e-05	1.15901	0.867176	0.371065	2.97531	1.1735	1.05367	0.933524	0.978232	0.964583	0.604934	1.07331	1.05646	PL
ENSMUSG00000073643	Wdfy1	0.84473	4.38461	19.8406	8.41742e-06	0.00499995	4.02425	3.91323	5.87098	5.57016	3.77827	3.39215	3.88593	3.90084	3.9212	3.93168	4.09745	fBAT		ENSMUSG00000001349	Cnn1	1.05739	3.40489	47.2546	6.234e-12	3.69026e-09	2.24382	2.65341	2.01108	5.63077	4.27629	2.73012	2.95959	2.3795	2.35703	2.19802	4.02463	2.92109	PL
ENSMUSG00000023185	Ceacam14	0.84401	3.06757	18.2289	1.9588e-05	0.00882677	4.95582	3.44229	1.43533	2.54337	2.80588	3.36855	2.77983	3.37888	1.17191	3.66886	0.549748	fBAT		ENSMUSG00000079597	Gm5483	0.955827	1.29265	26.3606	2.83265e-07	0.000116868	2.8106	1.58263	1.38581	1.4466	1.46948	2.67333	1.00067	1.52918	1.37063	1.1476	1.52929	1.5545	PL
ENSMUSG00000054702	Ap1s3	0.835285	2.84809	17.4127	3.00813e-05	0.0102719	2.56245	3.37758	2.74296	3.22444	3.77232	3.71586	2.39572	2.72281	2.58793	2.38836	2.74026	fBAT		ENSMUSG00000050635	Sprr2f	0.950872	2.6436	35.2803	2.85505e-09	1.43969e-06	4.49805	1.4515	1.01904	3.74682	2.20023	3.08395	2.349	2.33396	2.26484	1.89542	1.83858	3.08125	PL
ENSMUSG00000038009	Dnajc22	0.834382	1.39288	13.5592	0.000231157	0.0479485	1.09907	1.83786	1.41452	2.46324	2.70941	2.20808	1.28644	1.87477	1.41727	1.29803	1.39144	fBAT		ENSMUSG00000021943	Gdf10	0.943295	3.65748	38.6566	5.05315e-10	2.75195e-07	5.30463	3.66797	4.08205	3.53883	3.77294	3.30943	2.89928	3.405	3.75788	2.6872	2.65334	3.68684	PL
ENSMUSG00000048234	Rnf149	0.815604	2.97618	16.8794	3.98307e-05	0.0126953	2.79127	2.90394	2.9596	3.61898	3.796	3.95653	3.01535	2.34136	2.76459	2.62688	2.62296	fBAT		ENSMUSG00000028713	Cyp4b1	0.862864	0.299253	15.0594	0.000104183	0.0190611	1.55728	0.901078	1.15193	1.54468	1.1735	1.31361	1.00067	1.16318	0.884228	0.54896	0.67639	0.764437	PL
ENSMUSG00000055298	Ctsj	0.814832	5.16235	18.9634	1.33249e-05	0.00669728	7.06015	5.20571	2.85534	4.87772	4.37765	5.45734	4.67683	5.25085	2.82961	5.81984	1.85162	fBAT		ENSMUSG00000031722	Hp	0.861218	2.00218	25.9045	3.58737e-07	0.000139549	2.44531	2.26808	1.93934	3.93219	1.83521	1.4279	1.84532	2.04465	1.75649	1.6778	1.63992	2.32241	PL
ENSMUSG00000070799	Psg26	0.801722	3.02147	16.4053	5.1143e-05	0.0148519	4.66243	3.17922	1.68169	2.8781	3.17443	3.50471	3.19177	3.3414	1.06795	3.42518	0.367252	fBAT		ENSMUSG00000022636	Alcam	0.846089	1.26629	20.7239	5.30503e-06	0.00164154	2.00955	0.998254	0.75222	3.24993	1.49892	1.70224	1.51872	1.38778	1.73374	1.10941	1.16497	1.4068	PL
ENSMUSG00000034974	Dapk3	0.79598	2.52436	15.3454	8.95392e-05	0.023402	3.35956	3.07696	3.89414	2.59442	2.1896	1.74104	2.67119	2.0707	1.8099	2.61584	2.25357	fBAT		ENSMUSG00000034855	Cxcl10	0.845381	0.311241	14.5804	0.000134305	0.0237475	1.94101	1.25577	0.526029	1.10463	1.34536	1.22153	0.898741	0.671573	0.884228	0.809352	1.10451	0.764437	PL
ENSMUSG00000062705	Tpbpb	0.790628	4.62491	17.6015	2.72372e-05	0.00961989	6.49396	4.71803	2.48794	4.1494	4.01865	4.98693	4.81375	4.61314	2.20246	5.00276	1.73081	fBAT		ENSMUSG00000037095	Lrg1	0.841034	0.908292	18.2022	1.98654e-05	0.0052013	1.18295	1.38117	1.05343	2.9397	1.09858	1.34304	0.750565	1.68238	0.661268	1.56943	0.941264	1.24224	PL
ENSMUSG00000047661	NA	0.785051	5.47358	17.743	2.52844e-05	0.00920052	7.23603	5.63329	3.97455	4.6703	5.61469	5.4362	5.91376	5.36497	3.06383	5.65175	1.78036	fBAT		ENSMUSG00000027901	Dennd2d	0.826037	0.404319	14.4867	0.00014115	0.0243261	0.923535	1.405	1.41255	1.52559	1.09858	1.70224	0.826554	0.517158	1.113	0.760898	1.13506	0.988806	PL
ENSMUSG00000057003	Myh4	0.784232	7.93585	18.1208	2.07326e-05	0.00903111	7.61886	7.06899	8.59351	8.4256	8.84181	8.21802	7.96605	6.69528	6.92736	7.90905	7.37157	fBAT		ENSMUSG00000021390	Ogn	0.800795	1.86897	21.7641	3.08308e-06	0.00107631	1.98252	1.72193	1.69986	3.84248	2.1822	1.70224	1.88139	1.7064	1.58915	1.77859	2.07749	1.93606	PL
ENSMUSG00000036752	Tubb4b	0.776911	8.42704	17.816	2.43323e-05	0.00920052	7.78386	8.44187	8.44523	8.95044	9.0437	9.25092	8.0175	7.97654	8.06307	7.97638	7.72189	fBAT		ENSMUSG00000037860	Aim2	0.790202	1.11324	17.1796	3.40065e-05	0.00771664	2.02287	1.405	1.84434	1.91113	2.27018	1.53379	1.37428	1.55587	1.24756	1.25646	1.13506	1.37182	PL
ENSMUSG00000025153	Fasn	0.774943	8.93955	17.7487	2.52088e-05	0.00920052	9.45297	8.13386	10.1933	9.06247	8.84643	8.91756	7.33469	8.15049	8.48392	8.97527	8.8566	fBAT		ENSMUSG00000029086	Prom1	0.79017	5.52116	29.7904	4.81377e-08	2.18465e-05	5.16436	5.69097	5.66435	7.01343	5.46795	5.40225	5.04966	5.2303	5.07557	5.46902	4.87265	4.88981	PL
ENSMUSG00000003505	Psg18	0.773945	2.46031	14.3811	0.00014929	0.0330665	4.23013	2.79913	1.55428	2.37839	2.27633	2.78203	2.55368	2.8077	0.834455	2.96792	0.902793	fBAT		ENSMUSG00000062593	Gm49339	0.789512	0.625631	14.5045	0.000139823	0.0243261	1.9961	1.66387	1.24414	0.882567	1.1735	1.72477	1.18517	1.09202	1.113	0.945653	0.795906	1.07832	PL
ENSMUSG00000069258	Prl2b1	0.772925	3.01008	15.2876	9.23223e-05	0.0236562	4.99271	3.05229	1.28291	2.63156	2.68425	3.19823	2.95483	3.2634	0.955923	3.66351	0.605787	fBAT		ENSMUSG00000001128	Cfp	0.779844	0.652592	14.2934	0.00015641	0.0259698	1.62874	1.38117	1.01904	1.94026	1.37741	1.53379	1.26927	0.978232	0.842308	1.07018	1.30587	0.843168	PL
ENSMUSG00000032418	Me1	0.767604	6.21092	17.1679	3.42166e-05	0.0111786	6.28131	5.44558	6.63001	6.87698	6.76047	6.71391	5.47605	5.59136	5.89301	5.8114	5.99003	fBAT		ENSMUSG00000030207	Fam234b	0.77637	0.972122	15.8578	6.8284e-05	0.0134737	1.64607	1.54023	1.67798	2.22694	1.63768	1.58396	1.51872	1.35775	1.00314	1.3899	1.07331	1.09986	PL
ENSMUSG00000018259	Prl8a2	0.76166	2.76008	14.4572	0.000143379	0.0323047	4.63813	2.75904	1.28291	2.73756	2.59257	3.00509	3.14739	3.04766	0.791581	3.14721	0.430684	fBAT		ENSMUSG00000006143	Upk3bl	0.772766	1.32668	17.6953	2.59271e-05	0.00619295	1.44296	1.93329	0.87266	3.09669	2.56272	0.329	1.84532	0.978232	0.338345	0.901635	2.40026	1.3177	PL
ENSMUSG00000066760	Psg16	0.757949	5.19811	16.4689	4.94551e-05	0.0146882	6.86768	5.21315	3.13524	4.86478	4.93663	5.71653	5.13337	5.29318	2.87139	5.69826	2.00536	fBAT		ENSMUSG00000026395	Ptprc	0.770199	1.39226	17.8493	2.39101e-05	0.00602845	2.19756	2.02839	1.56334	2.21507	2.02924	2.24479	1.49563	1.58207	1.39982	1.25646	1.52929	1.74425	PL
ENSMUSG00000021345	Prl8a6	0.752004	4.74923	16.0197	6.26852e-05	0.0174292	6.52743	4.79933	3.2513	4.29925	4.66167	4.80324	5.18477	4.69713	2.20246	5.0196	1.54265	fBAT		ENSMUSG00000026833	Olfm1	0.752074	2.03981	19.9696	7.86823e-06	0.00223179	2.57762	1.94958	1.78418	3.82697	2.36912	1.63244	2.15632	1.60781	2.06062	1.84982	2.07749	2.10534	PL
ENSMUSG00000038891	Prl3b1	0.749639	5.16339	16.1023	6.00098e-05	0.017048	6.94451	5.24796	2.83981	4.9916	4.65197	5.41907	5.04663	5.36963	2.68483	5.66787	1.70539	fBAT		ENSMUSG00000019088	Dnase1l1	0.744501	4.90832	26.009	3.39824e-07	0.000136079	5.39452	5.26582	5.37761	5.21427	5.16245	5.16331	5.27658	4.01289	4.07991	4.10484	5.16864	3.92264	PL
ENSMUSG00000038400	Pmepa1	0.733651	6.82529	15.8064	7.01642e-05	0.0191022	6.66309	5.65939	8.17808	7.52764	6.66965	6.73771	5.93871	5.99739	6.32282	6.83761	6.65176	fBAT		ENSMUSG00000020704	Asic2	0.739503	1.72484	17.9609	2.25491e-05	0.00579258	2.02287	2.64343	1.80451	3.10956	2.08851	1.63244	1.86347	2.02568	1.58915	1.91769	0.975425	1.97154	PL
ENSMUSG00000021346	Prl8a8	0.725059	4.53534	14.8138	0.000118663	0.0287164	6.32002	4.53727	3.00207	3.98695	4.65521	4.46776	5.2044	4.14878	1.6269	4.89735	1.1862	fBAT		ENSMUSG00000019987	Arg1	0.736179	1.55529	17.0576	3.62637e-05	0.00809394	3.25084	1.25577	0.87266	2.77165	1.46948	1.72477	1.69124	2.5485	1.4565	1.42142	0.833641	1.4068	PL
ENSMUSG00000050556	Kcnb1	0.6979	5.24188	14.0169	0.000181175	0.038813	5.24528	5.08119	5.97593	5.82919	5.42648	5.49325	3.90204	4.84505	5.08072	5.04861	5.12588	fBAT		ENSMUSG00000006574	Slc4a1	0.713545	2.80115	20.3892	6.31862e-06	0.00187018	2.49397	4.64551	3.24138	2.54395	2.86352	1.97086	2.56405	2.83666	2.72318	1.70366	2.79397	2.84661	PL
ENSMUSG00000031710	Ucp1	0.697808	11.4173	14.4753	0.000142012	0.0323047	11.4016	9.74087	12.0158	12.157	12.0111	11.7529	10.5118	11.1236	10.9517	10.8828	11.3657	fBAT		ENSMUSG00000051839	Gypa	0.712763	3.19117	21.3138	3.89916e-06	0.00132314	2.95662	4.90977	3.67595	3.30135	2.95131	2.30585	3.04954	3.04883	2.85551	2.49321	3.27052	2.98035	PL
ENSMUSG00000005716	Pvalb	0.68255	6.65845	13.6953	0.000214991	0.0453146	6.29226	5.73882	7.3477	7.11466	7.50263	6.91774	6.76671	5.62878	5.72943	6.62981	6.1923	fBAT		ENSMUSG00000025355	Mmp19	0.681847	2.44592	17.7345	2.53983e-05	0.00619295	3.6577	1.91681	1.93934	3.1845	3.2398	2.73012	2.25587	2.46647	1.92662	1.72907	2.65334	2.73404	PL
ENSMUSG00000026459	Myog	-0.710991	5.45235	15.064	0.000103927	0.0261175	4.62829	5.80799	5.42598	4.64328	5.13071	4.65989	6.68912	5.82483	5.91939	4.4244	5.33098	fBAT		ENSMUSG00000018927	Ccl6	0.667208	3.50666	19.3216	1.10448e-05	0.00306888	5.10921	2.98908	2.41973	4.14102	3.25713	3.73279	3.12672	3.77237	3.07048	3.011	3.15604	3.37862	PL
ENSMUSG00000042485	Mustn1	-0.737507	2.33007	13.429	0.000247767	0.0494238	2.11833	2.29569	2.20244	2.20855	2.40511	2.32307	3.29302	2.95144	2.98991	2.42675	2.53909	fBAT		ENSMUSG00000041731	Pgm5	0.663421	1.68662	14.3677	0.000150361	0.0255896	1.82408	1.96569	1.18333	3.36179	2.69575	1.18948	1.75096	1.41719	1.34083	1.25646	2.83175	1.24224	PL
ENSMUSG00000079428	Tceal7	-0.750143	5.35102	16.7291	4.31151e-05	0.013415	4.28751	5.52691	5.15507	4.5526	5.23618	4.90315	6.40332	5.73556	6.07162	4.39888	5.32055	fBAT		ENSMUSG00000030218	Mgp	0.661352	6.288	21.2723	3.98449e-06	0.00132314	5.57949	5.92112	5.90462	7.97918	6.65562	5.85586	6.04273	5.86643	5.60371	5.66442	6.39079	5.93284	PL
ENSMUSG00000024803	Ankrd1	-0.775711	1.69338	13.415	0.000249615	0.0494238	1.26062	1.73829	2.20244	1.47758	1.82543	1.83014	2.89167	1.95139	2.76459	1.18313	2.33871	fBAT		ENSMUSG00000027356	Fermt1	0.658705	1.96885	15.2072	9.63364e-05	0.0179674	2.87079	2.05874	1.46459	3.10956	2.77005	2.06218	2.09618	1.98697	2.00471	1.22108	1.5521	2.5585	PL
ENSMUSG00000016327	Atp1b4	-0.775867	5.45243	17.9255	2.29725e-05	0.00920052	4.57808	5.49218	5.06945	4.62498	5.45279	5.04206	6.60793	5.70269	6.06825	4.63579	5.516	fBAT		ENSMUSG00000028970	Abcb1b	0.658668	5.40534	20.7419	5.2553e-06	0.00164154	4.73713	5.43447	5.20672	6.94053	5.72305	5.08055	5.0849	5.08669	5.26002	4.70064	4.8929	5.34468	PL
ENSMUSG00000038539	Atf5	-0.776831	7.63646	18.3569	1.83156e-05	0.00854816	7.34665	7.26733	8.07905	7.00277	6.63642	6.50109	8.45607	6.77299	7.81238	8.64435	7.67231	fBAT		ENSMUSG00000086109	NA	0.654999	1.65514	13.6817	0.000216555	0.0335045	1.57548	2.68294	3.23391	1.54468	1.58377	1.91316	1.80831	1.65795	1.66325	2.67417	1.38425	0.893365	PL
ENSMUSG00000022860	Chodl	-0.79408	2.86544	16.5367	4.77168e-05	0.0145015	2.27785	2.76917	2.8162	2.50386	3.10028	2.46339	4.27636	3.37888	3.34158	2.02115	2.99231	fBAT		ENSMUSG00000036887	C1qa	0.619419	6.14698	18.6407	1.57813e-05	0.00421299	6.68763	5.76187	5.71088	7.03341	6.37724	6.59001	5.68526	6.08948	5.48102	5.51539	5.97568	6.08233	PL
ENSMUSG00000085525	NA	-0.797037	1.65244	14.0848	0.000174753	0.0380612	2.04628	1.75876	1.97968	1.47758	1.12912	1.66556	2.56722	2.30289	2.01017	2.41407	2.23592	fBAT		ENSMUSG00000027978	Prss12	0.616871	3.248	16.1076	5.98441e-05	0.012535	3.62748	3.10997	3.45581	4.24971	3.73015	3.30943	3.11161	3.13985	3.10635	2.9366	2.9221	3.19569	PL
ENSMUSG00000027861	Casq2	-0.811979	6.44518	19.8899	8.20331e-06	0.00499995	5.77188	6.34172	6.30763	5.65377	6.2202	5.7648	7.67353	6.90489	6.94336	5.46301	6.35647	fBAT		ENSMUSG00000025930	Msc	0.603189	3.81275	16.1944	5.71631e-05	0.0121605	4.90666	3.79962	3.05029	4.55991	4.26348	3.53659	3.39976	4.3041	3.51935	2.83494	3.59006	3.52511	PL
ENSMUSG00000099906	NA	-0.843725	3.73367	19.9712	7.86192e-06	0.00499995	3.10676	4.17552	3.92021	3.04338	2.86305	2.76405	4.70772	4.3175	4.50259	2.69137	4.09256	fBAT		ENSMUSG00000048126	Col6a3	0.602433	6.43616	17.7125	2.56936e-05	0.00619295	7.69057	6.26008	6.17442	6.86471	6.79115	5.60262	5.65432	6.63995	6.02621	5.45386	6.53161	6.05502	PL
ENSMUSG00000064360	mt-Nd3	-0.859258	5.39408	21.928	2.83077e-06	0.00231203	3.96687	5.38432	3.92021	5.59544	5.01944	5.18743	5.62265	6.19023	6.21541	5.08307	5.70424	fBAT		ENSMUSG00000034685	Fam171a2	0.600278	3.39457	15.5009	8.24679e-05	0.0155944	3.76864	2.98908	3.10869	4.75077	3.91617	3.14371	3.19997	3.26644	3.16704	3.04174	3.21442	3.36089	PL
ENSMUSG00000104950	NA	-0.924872	0.403513	13.3836	0.000253832	0.0495085	1.01097	0.778396	0.550753	1.27343	0.646496	1.07552	1.03686	1.55281	1.67487	1.29803	1.45384	fBAT		ENSMUSG00000038463	Olfml2b	0.595531	4.57889	16.5059	4.85e-05	0.0104814	4.75919	4.77228	4.30536	5.57267	5.20548	4.25427	4.21072	4.18091	4.00588	4.11452	4.8054	4.43163	PL
ENSMUSG00000081683	Fzd10	-0.96068	0.2423	13.5001	0.000238551	0.0487091	0.374198	1.16332	0.625106	0.879636	1.16594	0.635746	1.21943	1.37876	1.6023	0.730205	1.54265	fBAT		ENSMUSG00000027330	Cdc25b	0.574565	5.91536	15.9893	6.37029e-05	0.0131331	5.65418	6.98916	6.19285	5.94999	6.14449	5.7946	5.33954	5.71777	5.75541	5.23409	5.80809	5.79604	PL
ENSMUSG00000031698	Mylk3	-0.976653	1.27259	19.3213	1.10466e-05	0.00591252	1.45123	1.85698	1.37197	0.837876	1.43087	1.18768	2.30167	1.90076	2.21874	1.88071	1.98438	fBAT		ENSMUSG00000035385	Ccl2	0.566728	2.79563	12.9248	0.000324253	0.046965	4.11507	2.77723	2.01108	3.30695	3.71768	1.81155	2.4724	2.58783	2.14925	2.49321	3.55661	2.4949	PL
ENSMUSG00000029205	Chrna9	-0.987136	1.08984	18.8029	1.44949e-05	0.00701554	1.20876	0.856457	1.59185	1.17624	1.46081	1.21441	2.86998	1.84829	1.65109	0.645932	1.82825	fBAT		ENSMUSG00000062488	Ifit3b	0.553107	3.51785	13.3043	0.000264804	0.0387668	4.2906	3.15983	3.41672	3.96799	4.1887	3.80331	3.08864	3.58423	3.28126	3.07185	3.62814	3.35194	PL
ENSMUSG00000105041	NA	-1.05404	0.461187	17.7384	2.53458e-05	0.00920052	0.708885	1.49154	0.76322	0.837876	0.538328	0.855443	2.0356	0.793721	1.69827	1.45487	1.07149	fBAT		ENSMUSG00000056071	S100a9	0.546687	3.91764	13.4102	0.000250265	0.0374434	4.83858	4.15613	3.99627	3.67933	3.92703	4.4863	3.65554	3.82269	3.53259	3.90753	3.65474	3.73581	PL
ENSMUSG00000029368	Alb	-1.09766	1.10195	23.4376	1.29034e-06	0.00140518	0.884444	0.0672002	0.625106	2.03463	0.294129	2.126	0.528919	2.04761	1.06795	3.39967	0	fBAT		ENSMUSG00000034248	Slc25a37	0.534627	6.98831	14.0535	0.000177679	0.0291459	6.58917	8.26859	7.58012	6.92923	6.83581	6.21843	6.59514	6.96335	6.62788	6.22153	6.89446	6.82886	PL
ENSMUSG00000022868	Ahsg	-1.22783	1.73473	33.6958	6.44405e-09	2.80703e-05	0.225535	0.251842	0.431502	2.34896	0	3.03538	0.0777296	1.87477	1.03157	4.33975	0	fBAT		ENSMUSG00000073940	Hbb-bt	0.518271	12.2829	13.3774	0.000254677	0.0376894	11.7083	13.7529	12.7563	12.1327	11.9774	11.3583	11.9015	12.352	11.9225	11.3086	12.2344	12.0705	PL
ENSMUSG00000030669	Calca	-1.28499	0.227193	23.876	1.02743e-06	0.00122058	0.671055	0.515141	0.512087	0.4515	0.841173	1.21441	1.70911	1.04752	1.52589	1.32539	1.1862	fBAT		ENSMUSG00000020953	Coch	-0.530214	5.37066	13.4664	0.000242873	0.0371541	4.64749	5.07853	5.42927	5.06525	4.64214	5.59653	5.71181	5.03545	5.99785	5.56739	5.54641	5.79109	PL
																				ENSMUSG00000070385	Ampd1	-0.553599	3.13044	12.8142	0.000343997	0.0493003	2.59557	3.59735	2.82001	2.89578	3.2398	2.6142	3.44868	3.74942	3.36507	3.70474	3.43912	3.24968	PL
																				ENSMUSG00000022479	Vdr	-0.561003	3.72374	13.9261	0.000190141	0.0308187	3.35987	2.1176	1.38581	4.5646	3.9697	3.69905	3.4666	4.75935	4.13737	1.72907	5.08115	2.84023	PL
																				ENSMUSG00000029664	Tfpi2	-0.562823	8.25317	15.6819	7.49376e-05	0.0145754	7.60372	7.92777	8.22164	8.14608	8.25493	7.30719	8.41342	8.39413	8.54358	8.42404	8.35044	8.87063	PL
																				ENSMUSG00000019577	Pdk4	-0.587925	3.01756	14.3227	0.000153995	0.0258844	3.50463	3.17377	2.44586	3.00318	2.84072	1.63244	3.46065	3.38281	2.81274	3.72382	3.55095	3.37862	PL
																				ENSMUSG00000029019	Nppb	-0.592513	4.02653	15.8697	6.78576e-05	0.0134737	3.95397	3.14576	2.2071	4.81508	4.50018	1.85306	4.93203	3.11314	3.10635	5.19359	4.45817	4.06632	PL
																				ENSMUSG00000031613	Hpgd	-0.593217	6.99032	17.2813	3.22337e-05	0.00743833	6.66921	6.89871	5.69327	7.31803	7.23335	4.94316	7.94198	6.30147	6.91564	7.48783	7.41248	6.99469	PL
																				ENSMUSG00000037362	Nov	-0.632306	2.73052	15.9619	6.46286e-05	0.0131331	2.95662	2.74959	2.41973	3.13498	2.4315	1.31361	3.19281	3.25833	3.28126	3.0006	2.96524	3.25449	PL
																				ENSMUSG00000071722	Spin4	-0.648041	2.11932	15.0446	0.000105001	0.0190611	2.00955	2.26808	2.11241	1.88141	2.14545	2.22911	2.8085	2.40907	2.59019	2.77521	2.67429	2.503	PL
																				ENSMUSG00000031710	Ucp1	-0.659919	2.78451	17.431	2.9793e-05	0.00699366	2.59557	2.62326	2.70574	3.79942	0.651425	1.53379	1.80831	4.50236	3.75224	3.39123	2.02952	1.49072	PL
																				ENSMUSG00000027871	Hsd3b1	-0.661046	3.44646	18.8502	1.41394e-05	0.00385015	3.5141	1.05958	0.526029	4.44777	3.50208	2.97538	2.6185	4.93482	3.59703	1.56943	4.97117	1.49072	PL
																				ENSMUSG00000061780	Cfd	-0.664817	2.50932	16.9712	3.79519e-05	0.00833411	2.83347	2.33162	2.60502	3.03728	1.37741	1.37188	2.19983	3.57121	3.8186	3.40706	1.91097	1.65976	PL
																				ENSMUSG00000064342	NA	-0.669204	1.67975	14.6458	0.000129721	0.0232389	1.40275	1.66387	1.88309	2.21507	1.76427	1.50804	3.12672	1.32709	2.04222	2.02417	2.09314	2.33155	PL
																				ENSMUSG00000028635	Edn2	-0.699586	3.10151	20.2791	6.69283e-06	0.00193878	1.34026	2.85713	3.18046	3.15375	3.01381	3.20911	3.87721	2.66341	3.79682	3.39917	3.83299	3.22539	PL
																				ENSMUSG00000025488	Cox8b	-0.726651	2.67905	20.7337	5.27801e-06	0.00164154	2.48437	2.93283	2.43285	2.79575	2.44668	1.76881	2.66064	3.67833	3.22528	3.61899	2.55511	2.8209	PL
																				ENSMUSG00000069072	Slc7a14	-0.738538	2.45083	20.6548	5.5e-06	0.00166405	1.66319	2.51795	2.69489	2.34053	2.40065	2.19723	3.28324	2.67563	3.06138	2.83494	2.8224	2.93314	PL
																				ENSMUSG00000030546	Plin1	-0.75888	1.03284	15.5181	8.17204e-05	0.0155944	1.2065	1.30724	1.35857	2.12915	0.484915	0.386668	1.15602	2.79246	2.18323	2.23396	0.634245	0.652298	PL
																				ENSMUSG00000040026	Saa3	-0.77096	3.19777	25.0107	5.70138e-07	0.000215623	3.91519	1.84895	1.08702	3.61756	3.20451	1.83245	2.11145	2.79246	2.55169	2.26903	5.62384	1.81106	PL
																				ENSMUSG00000053862	Slc51b	-0.785241	0.514701	13.7783	0.000205694	0.0324363	1.00637	0.120015	0	1.80431	1.24472	0.863665	0.295704	2.13592	1.21507	0.856231	2.42519	0.432268	PL
																				ENSMUSG00000058248	Kcnh1	-0.786646	3.61162	26.9847	2.05072e-07	8.72519e-05	3.87901	2.61307	3.26359	3.60852	2.59032	3.39623	4.41836	4.70374	2.6153	4.15258	3.35079	4.06632	PL
																				ENSMUSG00000024008	Cpne5	-0.805276	0.385777	13.8751	0.00019537	0.0312937	1.15901	1.38117	0.574193	0.852242	0.651425	0.547012	1.65001	1.38778	1.14783	1.291	0.634245	1.67419	PL
																				ENSMUSG00000039376	Synpo2l	-0.814148	0.331881	13.764	0.000207268	0.0324363	1.00637	1.20238	0.526029	0.58354	0.847201	1.01762	1.18517	1.32709	0.884228	1.45226	1.33248	1.57002	PL
																				ENSMUSG00000052135	Foxo6	-0.82616	0.209557	13.4267	0.000248068	0.0374434	0.805126	0.604524	0.620801	1.13013	1.01956	0.644791	0.898741	1.32709	0.842308	1.18481	1.6819	1.3177	PL
																				ENSMUSG00000019761	Krt10	-0.877829	2.85829	30.9948	2.58714e-08	1.21462e-05	3.34403	2.35627	2.04565	2.82727	2.46171	1.98959	3.17112	3.87661	2.88678	2.44802	3.76138	3.51713	PL
																				ENSMUSG00000029001	NA	-1.00841	0.531034	22.4971	2.10463e-06	0.000754067	1.03296	1.05958	0.793494	0.724138	0.935951	0.98064	1.67077	1.35775	1.42844	1.54102	1.48254	1.45773	PL
																				ENSMUSG00000046480	Scn4b	-1.04568	0.587746	24.6854	6.74922e-07	0.000248353	0.835652	1.30724	0.574193	0.912267	1.01956	0.90372	1.39938	1.44601	1.58915	1.62463	1.43423	1.70262	PL
																				ENSMUSG00000027794	Sohlh2	-1.1387	2.29805	46.4681	9.31224e-12	5.28276e-09	1.13467	0.867176	2.97156	2.34053	1.61098	2.09715	3.69155	2.00645	2.75742	3.67236	2.99884	0.988806	PL
																				ENSMUSG00000063522	2010109I03Rik	-1.20356	3.44891	60.844	6.17806e-15	4.67301e-12	3.82678	1.49655	0.371065	3.50512	3.62729	1.65608	2.60778	5.36845	3.60332	2.2516	4.89736	1.70262	PL
																				ENSMUSG00000091694	Apol11b	-1.28025	0.668709	37.2787	1.02398e-09	5.36212e-07	1.13467	0.867176	0.574193	1.02531	1.09858	0.59673	0.826554	2.52167	2.00471	1.02985	1.33248	1.53882	PL
