# Supplementary material for: Maternal cold exposure induces distinct transcriptome changes in the placenta and fetal brown adipose tissue in mice
Source: BMC Genomics. 2021 Jul 3;22:500. doi: 10.1186/s12864-021-07825-6 (PMC8254942; doi:10.1186/s12864-021-07825-6)
Supplement: Supplementary file 2 — Additional file 2. [file 12864_2021_7825_MOESM2_ESM.xlsx]

## Sheet: Sheet1
NAME	GS<br> follow link to MSigDB	GS DETAILS	SIZE	ES	NES	NOM p-val	FDR q-val	analysis
KEGG_CYTOKINE_CYTOKINE_RECEPTOR_INTERACTION	KEGG_CYTOKINE_CYTOKINE_RECEPTOR_INTERACTION	Details ...	100	-0.263792	-3.14136	0	0	dn_18C_fBAT
KEGG_COMPLEMENT_AND_COAGULATION_CASCADES	KEGG_COMPLEMENT_AND_COAGULATION_CASCADES	Details ...	30	-0.434486	-2.78782	0	0.00123942	dn_18C_fBAT
KEGG_ERBB_SIGNALING_PATHWAY	KEGG_ERBB_SIGNALING_PATHWAY	Details ...	69	-0.242542	-2.38145	0.00195312	0.0123074	dn_18C_fBAT
KEGG_FOCAL_ADHESION	KEGG_FOCAL_ADHESION	Details ...	157	-0.154862	-2.286	0	0.0180693	dn_18C_fBAT
KEGG_NATURAL_KILLER_CELL_MEDIATED_CYTOTOXICITY	KEGG_NATURAL_KILLER_CELL_MEDIATED_CYTOTOXICITY	Details ...	66	-0.219164	-2.09247	0.00196464	0.0500165	dn_18C_fBAT
KEGG_T_CELL_RECEPTOR_SIGNALING_PATHWAY	KEGG_T_CELL_RECEPTOR_SIGNALING_PATHWAY	Details ...	73	-0.207181	-2.05127	0.00400802	0.0532062	dn_18C_fBAT
KEGG_RIBOSOME	KEGG_RIBOSOME	Details ...	81	-0.197446	-2.03674	0.00387597	0.0497187	dn_18C_fBAT
KEGG_COLORECTAL_CANCER	KEGG_COLORECTAL_CANCER	Details ...	54	-0.225705	-2.02127	0.00208768	0.0494474	dn_18C_fBAT
KEGG_CHEMOKINE_SIGNALING_PATHWAY	KEGG_CHEMOKINE_SIGNALING_PATHWAY	Details ...	113	-0.159664	-1.95334	0	0.0705093	dn_18C_fBAT
KEGG_GLIOMA	KEGG_GLIOMA	Details ...	54	-0.221203	-1.90887	0.0145228	0.081684	dn_18C_fBAT
KEGG_B_CELL_RECEPTOR_SIGNALING_PATHWAY	KEGG_B_CELL_RECEPTOR_SIGNALING_PATHWAY	Details ...	55	-0.21287	-1.89993	0.00798403	0.0781715	dn_18C_fBAT
KEGG_UBIQUITIN_MEDIATED_PROTEOLYSIS	KEGG_UBIQUITIN_MEDIATED_PROTEOLYSIS	Details ...	121	-0.149197	-1.88973	0.00195695	0.0753936	dn_18C_fBAT
KEGG_TGF_BETA_SIGNALING_PATHWAY	KEGG_TGF_BETA_SIGNALING_PATHWAY	Details ...	64	-0.197753	-1.83495	0.00986193	0.0955071	dn_18C_fBAT
KEGG_NON_SMALL_CELL_LUNG_CANCER	KEGG_NON_SMALL_CELL_LUNG_CANCER	Details ...	47	-0.219489	-1.81472	0.014	0.0976599	dn_18C_fBAT
KEGG_WNT_SIGNALING_PATHWAY	KEGG_WNT_SIGNALING_PATHWAY	Details ...	114	-0.14342	-1.78705	0.0241935	0.105601	dn_18C_fBAT
CUSTOM_SREBP2_DSIL	CUSTOM_SREBP2_DSIL	Details ...	20	0.648577	3.50066	0	0	up_18C_fBAT
KEGG_HUNTINGTONS_DISEASE	KEGG_HUNTINGTONS_DISEASE	Details ...	146	0.167209	2.35202	0	0.0182616	up_18C_fBAT
CUSTOM_SREBP1_DSIL	CUSTOM_SREBP1_DSIL	Details ...	16	0.468946	2.28113	0	0.0196626	up_18C_fBAT
KEGG_OXIDATIVE_PHOSPHORYLATION	KEGG_OXIDATIVE_PHOSPHORYLATION	Details ...	108	0.184588	2.23613	0.00387597	0.0214331	up_18C_fBAT
KEGG_PROTEASOME	KEGG_PROTEASOME	Details ...	39	0.274396	2.07095	0.0041841	0.0373549	up_18C_fBAT
KEGG_CELL_CYCLE	KEGG_CELL_CYCLE	Details ...	109	0.172149	2.09105	0.00394477	0.0404806	up_18C_fBAT
KEGG_INTESTINAL_IMMUNE_NETWORK_FOR_IGA_PRODUCTION	KEGG_INTESTINAL_IMMUNE_NETWORK_FOR_IGA_PRODUCTION	Details ...	19	0.619609	3.22903	0	0	up_18C_PL
KEGG_ANTIGEN_PROCESSING_AND_PRESENTATION	KEGG_ANTIGEN_PROCESSING_AND_PRESENTATION	Details ...	37	0.371644	2.75578	0	0.000445783	up_18C_PL
KEGG_SYSTEMIC_LUPUS_ERYTHEMATOSUS	KEGG_SYSTEMIC_LUPUS_ERYTHEMATOSUS	Details ...	43	0.308008	2.42467	0	0.00565764	up_18C_PL
KEGG_COMPLEMENT_AND_COAGULATION_CASCADES	KEGG_COMPLEMENT_AND_COAGULATION_CASCADES	Details ...	44	0.294684	2.27578	0	0.0127275	up_18C_PL
KEGG_PROTEASOME	KEGG_PROTEASOME	Details ...	39	0.310828	2.28455	0	0.0152456	up_18C_PL
KEGG_PRIMARY_IMMUNODEFICIENCY	KEGG_PRIMARY_IMMUNODEFICIENCY	Details ...	16	0.420216	2.03808	0.00384615	0.0341511	up_18C_PL
KEGG_CYTOKINE_CYTOKINE_RECEPTOR_INTERACTION	KEGG_CYTOKINE_CYTOKINE_RECEPTOR_INTERACTION	Details ...	120	0.158246	2.0581	0.00412371	0.0358987	up_18C_PL
KEGG_MISMATCH_REPAIR	KEGG_MISMATCH_REPAIR	Details ...	21	0.37208	2.07284	0.00210526	0.0379514	up_18C_PL
KEGG_OXIDATIVE_PHOSPHORYLATION	KEGG_OXIDATIVE_PHOSPHORYLATION	Details ...	106	-0.184261	-2.23504	0.00199203	0.0412557	dn_18C_PL
KEGG_HUNTINGTONS_DISEASE	KEGG_HUNTINGTONS_DISEASE	Details ...	146	-0.162619	-2.30201	0.00390625	0.0505449	dn_18C_PL
KEGG_ERBB_SIGNALING_PATHWAY	KEGG_ERBB_SIGNALING_PATHWAY	Details ...	71	-0.205695	-2.07406	0.00201613	0.0811472	dn_18C_PL
