# Supplementary material for: Maternal cold exposure induces distinct transcriptome changes in the placenta and fetal brown adipose tissue in mice
Source: BMC Genomics. 2021 Jul 3;22:500. doi: 10.1186/s12864-021-07825-6 (PMC8254942; doi:10.1186/s12864-021-07825-6)
Supplement: Supplementary file 3 — Additional file 3. [file 12864_2021_7825_MOESM3_ESM.xlsx]

## Sheet: Sheet1
Fetal BAT												Placenta
Term	Overlap	P-value	Adjusted P-value	Old P-value	Old Adjusted P-value	Z-score	Combined Score	Genes	dbase			Term	Overlap	P-value	Adjusted P-value	Old P-value	Old Adjusted P-value	Z-score	Combined Score	Genes	dbase
MYOD1_ENCODE	11/166	5.88234e-07	5.41175e-05	1.66704e-08	1.53368e-06	-1.80942	25.9581	CHRNA1;CHRND;SMIM5;ACTN3;ANKRD1;TRMT44;CACNG1;CCDC141;F2;PVALB;RAPSN	encode_chea			SUZ12_CHEA	44/1684	2.65173e-05	0.00233352	2.14451e-08	1.88717e-06	-1.54193	16.2485	GALNT12;CHRM3;COLGALT2;HPGD;CRABP1;SLC7A14;FOXO6;PCSK9;CACNA1D;CWH43;SLC1A6;RERG;COCH;FUT4;NPPC;ALCAM;RASD1;RASSF2;THPO;NIPAL2;P2RY1;PROM1;SLC13A5;MSC;ASIC2;HS3ST3B1;GDF10;EDN1;ARG2;PIANP;FST;SYN2;PRSS12;ALDH1A3;FERMT1;ISL2;BCL6B;EEF1A2;ID3;RGL3;HOXB8;KCNK2;SCN4B;HOXB7	encode_chea
myofibril assembly (GO:0030239)	7/48	3.43171e-07	0.000352094	2.11219e-07	0.000114079	-1.8223	27.125	CSRP3;ACTC1;MYBPC2;ANKRD1;CAPN3;MYLK3;MYOM2	gobp			actin-myosin filament sliding (GO:0033275)	7/39	9.08951e-07	0.00045902	2.02063e-06	0.00102042	-1.66323	23.1371	ACTA1;MYH2;MYL1;TNNC2;TNNT3;TNNI2;MYH4	gobp
muscle contraction (GO:0006936)	10/138	8.55706e-07	0.000438977	2.22376e-07	0.000114079	-1.1753	16.4206	CHRND;ACTC1;MYBPC2;ACTN3;SGCA;CASQ2;MYH8;CACNG1;MYH4;MYOM2	gobp			muscle contraction (GO:0006936)	12/138	4.70429e-07	0.00045902	6.24998e-07	0.000946871	-1.17599	17.1338	MYLPF;ACTA1;MYLK2;P2RX6;MYH2;MYL1;TMOD4;TNNC2;TNNT3;TNNI2;MYH4;KLHL41	gobp
striated muscle contraction (GO:0006941)	7/62	2.04784e-06	0.000700361	1.02696e-06	0.000351221	-1.22815	16.0872	CHRNA1;CSRP3;MYBPC2;CASQ2;MYH8;SCN3B;MYOM2	gobp			muscle filament sliding (GO:0030049)	7/39	9.08951e-07	0.00045902	2.02063e-06	0.00102042	-1.79559	24.9784	ACTA1;MYH2;MYL1;TNNC2;TNNT3;TNNI2;MYH4	gobp
sarcomere organization (GO:0045214)	5/32	1.23109e-05	0.00315774	9.253e-06	0.00237339	-2.30074	26.0099	MYBPC2;ANKRD1;CAPN3;MYLK3;MYOM2	gobp			prostaglandin biosynthetic process (GO:0001516)	5/19	4.70629e-06	0.00178251	1.25282e-05	0.00474506	-1.87108	22.9518	CD74;EDN1;HPGDS;EDN2;TBXAS1	gobp
cardiac myofibril assembly (GO:0055003)	4/18	2.22106e-05	0.00455762	2.26722e-05	0.00332309	-1.96544	21.0596	CSRP3;ACTC1;MYLK3;MYOM2	gobp			prostaglandin metabolic process (GO:0006693)	5/26	2.46056e-05	0.00511939	4.65006e-05	0.00782761	-2.23719	23.7423	CD74;EDN1;HPGDS;EDN2;HPGD	gobp
actin-myosin filament sliding (GO:0033275)	5/39	3.33423e-05	0.00488702	2.2077e-05	0.00332309	-1.661	17.1227	ACTC1;MYBPC2;ACTN3;MYH8;MYH4	gobp			regulation of complement activation (GO:0030449)	9/110	2.13161e-05	0.00511939	2.57374e-05	0.00649871	-1.34619	14.4797	C1QB;C3;C4B;C1QA;CFH;C5AR1;CFP;CFB;C1QC	gobp
muscle filament sliding (GO:0030049)	5/39	3.33423e-05	0.00488702	2.2077e-05	0.00332309	-1.79269	18.4803	ACTC1;MYBPC2;ACTN3;MYH8;MYH4	gobp			regulation of humoral immune response (GO:0002920)	9/114	2.83686e-05	0.00511939	3.3484e-05	0.00676124	-2.26165	23.68	C1QB;C3;C4B;C1QA;CFH;C5AR1;CFP;CFB;C1QC	gobp
actomyosin structure organization (GO:0031032)	6/72	6.49265e-05	0.00832683	3.1348e-05	0.00402038	-1.45731	14.0518	ACTC1;MYBPC2;ANKRD1;CAPN3;MYLK3;MYOM2	gobp			regulation of immune effector process (GO:0002697)	9/115	3.04122e-05	0.00511939	3.57029e-05	0.00676124	-2.8833	29.9882	C1QB;C3;C4B;C1QA;CFH;C5AR1;CFP;CFB;C1QC	gobp
cardiac muscle cell development (GO:0055013)	4/28	0.000137917	0.0157225	0.000104977	0.0119674	-2.08821	18.5618	CSRP3;ACTC1;MYLK3;MYOM2	gobp			regulation of protein activation cascade (GO:2000257)	9/109	1.98071e-05	0.00511939	2.40586e-05	0.00649871	-2.04536	22.1502	C1QB;C3;C4B;C1QA;CFH;C5AR1;CFP;CFB;C1QC	gobp
fatty-acyl-CoA biosynthetic process (GO:0046949)	4/31	0.000207255	0.0195383	0.000150136	0.0154039	-1.78298	15.1225	FASN;ELOVL3;ACSL5;ACACA	gobp			regulation of acute inflammatory response (GO:0002673)	9/122	4.85225e-05	0.00735115	5.5006e-05	0.0083334	-1.56119	15.508	C1QB;C3;C4B;C1QA;CFH;C5AR1;CFP;CFB;C1QC	gobp
positive regulation of skeletal muscle tissue development (GO:0048643)	3/13	0.000228518	0.0195383	0.000237471	0.0203038	-2.83781	23.7919	MYOG;ACTN3;MYF6	gobp			regulation of protein processing (GO:0070613)	9/129	7.50009e-05	0.0103297	8.24572e-05	0.0113566	-1.82762	17.3588	C1QB;C3;C4B;C1QA;CFH;C5AR1;CFP;CFB;C1QC	gobp
skeletal muscle cell differentiation (GO:0035914)	3/13	0.000228518	0.0195383	0.000237471	0.0203038	-1.71193	14.3526	MYOG;ANKRD1;MYF6	gobp			negative regulation of intracellular transport (GO:0032387)	4/18	9.19278e-05	0.0116059	0.000171551	0.0216583	-1.95557	18.1761	CD84;MRLN;ADIPOQ;TMEM14A	gobp
cardiac muscle tissue development (GO:0048738)	4/37	0.000416018	0.0328334	0.000280155	0.0205314	-2.34972	18.2921	CSRP3;ACTC1;ANKRD1;MYOM2	gobp			positive regulation of apoptotic cell clearance (GO:2000427)	3/8	0.000136827	0.0159456	0.000334985	0.0362502	-2.78356	24.7647	C3;C4B;CCL2	gobp
skeletal muscle tissue development (GO:0007519)	4/40	0.000562965	0.0412573	0.00036888	0.0252314	-1.58553	11.8634	MYOG;CSRP3;ANKRD1;MYF6	gobp			regulation of apoptotic cell clearance (GO:2000425)	3/9	0.000203154	0.0208379	0.000442361	0.0446784	-2.62175	22.2889	C3;C4B;CCL2	gobp
monocarboxylic acid metabolic process (GO:0032787)	6/109	0.000628888	0.0430159	0.000272192	0.0205314	-1.64484	12.125	FASN;ACOT11;ME1;SLC16A3;ACACA;ACOT4	gobp			striated muscle contraction (GO:0006941)	6/62	0.000206316	0.0208379	0.000256433	0.0298843	-1.22126	10.3638	MYLK2;TNNC2;TNNT3;TNNI2;SCN4B;KLHL41	gobp
Fatty acid biosynthesis_Homo sapiens_hsa00061	3/13	0.000228518	0.0306214	0.00023273	0.0311858	-1.62819	13.6506	FASN;ACSL5;ACACA	kegg			macrophage chemotaxis (GO:0048246)	3/11	0.000390986	0.0348437	0.000717937	0.0543837	-2.00698	15.7484	EDN2;SFTPD;CCL2	gobp
Striated Muscle Contraction_Mus musculus_WP216	7/41	1.10865e-07	1.50777e-05	4.0708e-07	5.53629e-05	-2.10514	33.7137	MYH1;MYBPC2;ACTC1;CASQ2;MYH8;MYH4;MYOM2	wikipathways			macrophage migration (GO:1905517)	3/11	0.000390986	0.0348437	0.000717937	0.0543837	-2.49399	19.5699	EDN2;SFTPD;CCL2	gobp
Striated Muscle Contraction_Homo sapiens_WP383	4/38	0.000461515	0.031383	0.000797541	0.0542328	-1.85403	14.2408	MYBPC2;ACTC1;ACTN3;MYH8	wikipathways			myofibril assembly (GO:0030239)	5/48	0.000500506	0.0399087	0.000622595	0.0543837	-1.80026	13.6817	MYLK2;TMOD4;TNNT3;CASQ1;KLHL41	gobp
Fatty Acid Biosynthesis_Homo sapiens_WP357	3/22	0.00115501	0.0392705	0.00193639	0.0658371	-1.899	12.8442	FASN;ACSL5;ACACA	wikipathways			regulation of muscle contraction (GO:0006937)	4/27	0.000478322	0.0399087	0.000673204	0.0543837	-1.80854	13.8267	CNN1;MYLK2;TNNC2;TNNT3	gobp
Fatty Acid Biosynthesis_Mus musculus_WP336	3/22	0.00115501	0.0392705	0.00193639	0.0658371	-1.81491	12.2754	FASN;ACSL5;ACACA	wikipathways			negative regulation of smooth muscle cell proliferation (GO:0048662)	4/28	0.000552052	0.0418179	0.000761586	0.054943	-2.09431	15.7112	CNN1;ADIPOQ;OGN;AIF1	gobp
												regulation of cytosolic calcium ion concentration (GO:0051480)	8/138	0.000656376	0.0452005	0.000664003	0.0543837	-1.12898	8.27406	EDN1;EDN2;TRPC3;MB;C5AR1;P2RY1;SLC35G1;CCR5	gobp
												regulation of lipid biosynthetic process (GO:0046890)	4/29	0.000633509	0.0452005	0.000857861	0.0590754	-1.77929	13.1031	C3;PRKAA2;ADIPOQ;PDK4	gobp
												regulation of cellular biosynthetic process (GO:0031326)	4/30	0.000723131	0.0476323	0.000962406	0.0633933	-2.01632	14.5819	C3;PRKAA2;ADIPOQ;PDK4	gobp
												Staphylococcus aureus infection_Homo sapiens_hsa05150	10/56	4.18545e-09	7.24082e-07	2.8026e-08	4.84849e-06	-1.83006	35.3049	C4B;CFD;C1QB;C3;C1QA;CFH;C5AR1;KRT10;CFB;C1QC	kegg
												Complement and coagulation cascades_Homo sapiens_hsa04610	9/79	1.36875e-06	0.000118397	4.35511e-06	0.000376717	-1.79153	24.1885	C4B;CFD;C1QB;C3;C1QA;CFH;C5AR1;CFB;C1QC	kegg
												Pertussis_Homo sapiens_hsa05133	7/75	7.6956e-05	0.00443779	0.000169855	0.00979494	-1.67287	15.8459	C4B;C1QB;C3;C1QA;CALML3;FOS;C1QC	kegg
												Arginine and proline metabolism_Homo sapiens_hsa00330	5/50	0.000605633	0.0261936	0.00113146	0.0489355	-1.763	13.0625	ARG2;DAO;CKM;ARG1;CARNS1	kegg
												Complement Activation_Homo sapiens_WP545	8/22	3.12378e-10	6.80983e-08	3.49808e-08	7.62581e-06	-2.04013	44.652	C1QB;CFD;C3;C4B;C1QA;CFP;CFB;C1QC	wikipathways
												Complement and Coagulation Cascades_Homo sapiens_WP558	9/59	1.06207e-07	1.15766e-05	2.81809e-06	0.000307172	-1.90343	30.565	C4B;C1QB;CFD;C3;C1QA;CFH;C5AR1;CFB;C1QC	wikipathways
												Complement and Coagulation Cascades_Mus musculus_WP449	8/55	8.03063e-07	5.83559e-05	1.41661e-05	0.0010294	-1.84267	25.8615	C1QB;CFD;C3;C1QA;CFH;C5AR1;CFB;C1QC	wikipathways
												Striated Muscle Contraction_Mus musculus_WP216	6/41	1.92074e-05	0.0010468	0.000171581	0.00935118	-1.96274	21.3158	ACTA1;MYL1;TNNC2;TNNT3;TNNI2;MYH4	wikipathways
												Complement Activation, Classical Pathway_Mus musculus_WP200	4/14	3.14054e-05	0.00136928	0.000247198	0.0107778	-1.35714	14.0716	C1QB;C3;C1QA;C1QC	wikipathways
												Striated Muscle Contraction_Homo sapiens_WP383	5/38	0.000164088	0.00596187	0.000948672	0.0344684	-1.67	14.5543	ACTA1;MYL1;TNNC2;TNNT3;TNNI2	wikipathways
												Prostaglandin Synthesis and Regulation_Homo sapiens_WP98	4/30	0.000723131	0.0197053	0.00300461	0.0818756	-1.65796	11.9902	HSD11B2;EDN1;HPGD;TBXAS1	wikipathways
												Prostaglandin Synthesis and Regulation_Mus musculus_WP374	4/30	0.000723131	0.0197053	0.00300461	0.0818756	-1.58309	11.4488	HSD11B2;EDN1;HPGD;TBXAS1	wikipathways
												Oxidative Damage_Mus musculus_WP1496	4/37	0.00161623	0.0391487	0.00596072	0.144382	-1.67504	10.7666	C1QB;C1QA;C5AR1;C1QC	wikipathways
