# Supplementary material for: Maternal cold exposure induces distinct transcriptome changes in the placenta and fetal brown adipose tissue in mice
Source: BMC Genomics. 2021 Jul 3;22:500. doi: 10.1186/s12864-021-07825-6 (PMC8254942; doi:10.1186/s12864-021-07825-6)
Supplement: Supplementary file 4 — Additional file 4. [file 12864_2021_7825_MOESM4_ESM.xlsx]

## Sheet: fBAT_DEG_p01_fc1.5
Gene expression datasets (GSM4593259-4593282) have been deposited in the Gene Expression Omnibus (GEO) database with accession number GSE151905 (https://www.ncbi.nlm.nih.gov/geo/query/acc.cgi?acc=GSE151905).
ensembl	gene	logFC_fBAT_18vs28	logCPM	LR	PValue	FDR	18BAT.1	18BAT.2	18BAT.3	18BAT.4	18BAT.5	18BAT.6	28BAT.2	28BAT.3	28BAT.4	28BAT.5	28BAT.6
ENSMUSG00000038754	Elovl3	1.43243	3.12155	50.2957	1.32242e-12	1.72814e-08	3.67357	2.56345	4.49677	3.39252	3.97782	3.36258	1.78059	1.87477	2.68483	2.89677	2.59554
ENSMUSG00000065922	NA	1.40095	0.673409	29.458	5.71416e-08	0.000126496	0.917131	1.00095	2.54651	1.60752	1.49014	1.36515	0.288564	0.263102	0.747395	1.47942	0.857346
ENSMUSG00000044393	Dsg2	1.33063	0.390154	24.1359	8.97718e-07	0.00117314	2.50985	1.39021	0.389456	0.837876	0.971673	1.24065	0.997405	0.552671	0.0734257	1.35223	0.0813107
ENSMUSG00000065208	NA	1.29551	1.79899	34.6687	3.90858e-09	2.55387e-05	2.08994	2.4294	3.01595	2.10673	2.42042	2.59126	0.915096	0.678225	1.52589	2.46414	1.11075
ENSMUSG00000030137	Tuba8	1.12244	3.00853	31.3332	2.17332e-08	7.10025e-05	3.3536	1.93101	4.19805	3.73727	3.8648	3.10131	2.48402	2.00031	2.25074	2.55937	3.13244
ENSMUSG00000047501	Cldn4	1.11116	0.159612	15.686	7.47759e-05	0.0199423	2.17349	1.36373	0.389456	0.505845	0.79491	1.18768	0.73489	1.22262	0.143295	0.991544	0
ENSMUSG00000075027	NA	1.10127	1.18397	22.0668	2.63319e-06	0.00231203	0.745747	2.63164	2.33018	1.74943	1.33713	2.05383	0.872111	0.737128	1.6023	1.50357	1.07149
ENSMUSG00000052316	Lrrc15	1.09583	0.0733386	14.7532	0.000122539	0.0291154	0.917131	1.19371	1.49603	0.959695	1.09134	1.18768	0.915096	0.18062	0.654742	0.304876	1.03113
ENSMUSG00000021403	Serpinb9b	1.03433	0.354863	14.9096	0.000112788	0.0278097	2.29038	1.36373	0.20783	0.704813	0.929471	1.50162	0.956838	1.0002	0.209936	1.15291	0.430684
ENSMUSG00000030368	Ceacam11	1.02007	5.2595	29.4265	5.80791e-08	0.000126496	7.29473	5.77696	2.71769	4.59081	4.0436	5.45454	3.90204	5.36497	2.41511	5.94964	1.87461
ENSMUSG00000009596	Taf7l	0.980056	0.567857	14.6029	0.000132711	0.030969	2.64282	1.19371	0.389456	0.959695	0.79491	1.52316	0.827805	1.37876	0.393167	1.45487	0
ENSMUSG00000021439	Ctsq	0.962759	3.99545	25.14	5.33146e-07	0.000870894	5.90413	4.09328	2.02157	3.92846	3.26206	4.43688	3.53957	4.09349	1.8099	4.51923	0.857346
ENSMUSG00000098178	NA	0.950511	13.0378	26.5192	2.60937e-07	0.000487132	12.9554	12.5153	14.1499	13.2009	13.4785	13.5181	12.9847	10.5273	11.2898	13.2755	12.5092
ENSMUSG00000100158	NA	0.948441	0.253056	12.3081	0.000451005	0.0701635	1.45123	1.03492	1.96544	1.07203	0.646496	0.785863	1.11268	0.18062	0.209936	1.32539	0.549748
ENSMUSG00000073012	Fnd3c2	0.936717	0.542984	13.3312	0.000261027	0.0501632	2.56245	1.36373	0.346148	0.920221	0.885997	1.41209	1.21943	1.0002	0.393167	1.45487	0
ENSMUSG00000074870	Cts3	0.93269	2.12249	19.6497	9.30196e-06	0.00528513	4.00538	2.4796	1.0598	1.99718	1.87074	2.76405	2.12985	2.32225	0.955923	2.72256	0.158282
ENSMUSG00000040524	Zfp609	0.929467	2.77742	21.1816	4.17758e-06	0.00320694	2.73737	2.9131	2.71769	4.15791	3.98299	1.77734	1.87069	2.46848	1.87296	2.16434	3.36129
ENSMUSG00000070797	Psg27	0.927324	3.13397	22.0075	2.71588e-06	0.00231203	5.03241	3.36428	1.69901	2.89856	3.08113	3.28275	3.17418	3.14875	1.38878	3.52293	0.902793
ENSMUSG00000033834	Tpbpa	0.917819	6.49891	24.4248	7.72685e-07	0.00112194	8.35438	6.55865	3.87903	6.1299	5.97774	6.96278	6.30977	6.53334	3.9212	6.83642	2.83709
ENSMUSG00000068048	Rhox9	0.916288	2.20489	19.2761	1.13111e-05	0.00591252	4.26229	2.29569	0.858766	1.99718	1.49014	2.85179	1.87069	2.34136	0.955923	2.95921	0.605787
ENSMUSG00000070796	Psg21	0.890388	4.73379	22.2662	2.37343e-06	0.00231203	6.57493	4.98889	2.57492	4.37054	4.20266	5.09875	4.34084	4.95769	2.38659	5.16862	1.39144
ENSMUSG00000030366	Ceacam12	0.888268	3.6516	21.0747	4.41727e-06	0.00320694	5.55277	4.06067	1.79875	3.19166	3.36063	3.75735	3.78526	3.65573	1.26887	4.05934	0.902793
ENSMUSG00000038580	Sct	0.873907	2.27951	17.7833	2.47545e-05	0.00920052	4.29375	2.40363	1.0598	2.15854	2.11624	2.52874	2.42576	2.30289	0.747395	2.95046	0.491444
ENSMUSG00000006200	Rhox6	0.866691	2.24015	17.3767	3.06554e-05	0.0102719	4.16699	2.10099	0.827615	2.5563	1.77865	2.84325	1.65941	2.64804	0.916559	3.01067	0.491444
ENSMUSG00000021348	Prl7d1	0.859102	0.923776	12.7657	0.000353026	0.0599136	2.70965	1.65337	0.512087	1.63216	0.841173	1.72253	1.47061	1.3028	0.747395	1.45487	0.549748
ENSMUSG00000006490	Prl8a9	0.852227	4.883	20.5407	5.83774e-06	0.00401514	6.76761	4.8926	3.10957	4.42444	4.63565	5.04206	4.92571	4.93899	2.38659	5.23863	1.48406
ENSMUSG00000103507	NA	0.850027	0.713813	11.76	0.00060517	0.0815295	1.45123	1.5158	1.25975	1.55694	1.40029	1.96218	1.21943	0.263102	0.747395	1.47942	1.11075
ENSMUSG00000037624	Kcnk2	0.84858	0.500049	10.7973	0.00101646	0.107993	1.26062	0.856457	1.32812	1.55694	1.84826	1.38881	0.872111	0.848178	0.791581	1.02529	1.07149
ENSMUSG00000073643	Wdfy1	0.84473	4.38461	19.8406	8.41742e-06	0.00499995	4.02425	3.91323	5.87098	5.57016	3.77827	3.39215	3.88593	3.90084	3.9212	3.93168	4.09745
ENSMUSG00000023185	Ceacam14	0.84401	3.06757	18.2289	1.9588e-05	0.00882677	4.95582	3.44229	1.43533	2.54337	2.80588	3.36855	2.77983	3.37888	1.17191	3.66886	0.549748
ENSMUSG00000054702	Ap1s3	0.835285	2.84809	17.4127	3.00813e-05	0.0102719	2.56245	3.37758	2.74296	3.22444	3.77232	3.71586	2.39572	2.72281	2.58793	2.38836	2.74026
ENSMUSG00000038009	Dnajc22	0.834382	1.39288	13.5592	0.000231157	0.0479485	1.09907	1.83786	1.41452	2.46324	2.70941	2.20808	1.28644	1.87477	1.41727	1.29803	1.39144
ENSMUSG00000064427	NA	0.829774	0.665533	11.1153	0.000856182	0.0964533	1.0703	1.19371	2.27352	1.17624	1.23687	1.58592	0.635577	0.263102	1.03157	1.59631	1.11075
ENSMUSG00000076258	NA	0.820475	0.36616	9.77797	0.00176615	0.1549	1.40589	0.695869	2.47794	0.4515	0.971673	0.376477	1.03686	0.18062	0.209936	1.27015	1.1862
ENSMUSG00000028591	Pramef12	0.81791	0.96906	11.8046	0.000590839	0.0804959	2.84322	1.36373	0.431502	1.07203	1.30448	1.97786	1.18472	1.58523	0.50355	1.88071	0.0813107
ENSMUSG00000025129	Ppp1r27	0.815857	0.994644	11.803	0.000591338	0.0804959	1.53785	1.28122	2.12769	1.68022	2.09731	1.50162	1.68448	1.0002	0.916559	1.40446	0.857346
ENSMUSG00000048234	Rnf149	0.815604	2.97618	16.8794	3.98307e-05	0.0126953	2.79127	2.90394	2.9596	3.61898	3.796	3.95653	3.01535	2.34136	2.76459	2.62688	2.62296
ENSMUSG00000055298	Ctsj	0.814832	5.16235	18.9634	1.33249e-05	0.00669728	7.06015	5.20571	2.85534	4.87772	4.37765	5.45734	4.67683	5.25085	2.82961	5.81984	1.85162
ENSMUSG00000039329	Tex19.1	0.813181	-0.0622713	7.91369	0.0049062	0.281203	1.45123	0.93051	0.512087	1.07203	1.27107	0.855443	0.352509	1.1808	0.143295	1.05827	0.367252
ENSMUSG00000004542	Psg19	0.808214	0.563971	10.1079	0.00147633	0.135864	2.63302	1.10054	0.431502	1.07203	1.23687	0.953899	0.956838	1.41529	0.449414	1.50357	0
ENSMUSG00000055679	Ctsr	0.805086	1.3154	12.5583	0.000394454	0.0637527	3.16235	1.83786	0.472357	1.70366	1.27107	1.97786	1.65941	1.82132	0.393167	2.10245	0.0813107
ENSMUSG00000070799	Psg26	0.801722	3.02147	16.4053	5.1143e-05	0.0148519	4.66243	3.17922	1.68169	2.8781	3.17443	3.50471	3.19177	3.3414	1.06795	3.42518	0.367252
ENSMUSG00000053228	Ceacam3	0.800881	1.19052	12.0575	0.000515844	0.0753903	2.92585	1.69645	1.00517	1.24175	1.36905	2.05383	1.9555	1.45092	0.334638	1.86215	0.158282
ENSMUSG00000034974	Dapk3	0.79598	2.52436	15.3454	8.95392e-05	0.023402	3.35956	3.07696	3.89414	2.59442	2.1896	1.74104	2.67119	2.0707	1.8099	2.61584	2.25357
ENSMUSG00000106617	NA	0.795915	0.523918	9.63489	0.00190916	0.163064	1.55872	1.10054	1.32812	1.60752	1.33713	1.41209	0.635577	1.22262	1.2998	0.809826	0.71173
ENSMUSG00000062705	Tpbpb	0.790628	4.62491	17.6015	2.72372e-05	0.00961989	6.49396	4.71803	2.48794	4.1494	4.01865	4.98693	4.81375	4.61314	2.20246	5.00276	1.73081
ENSMUSG00000031383	Dusp9	0.785589	1.11099	11.3501	0.000754455	0.091289	2.17349	2.17901	1.08637	1.74943	1.49014	1.93028	1.65941	1.04752	1.4726	1.37858	0.71173
ENSMUSG00000047661	NA	0.785051	5.47358	17.743	2.52844e-05	0.00920052	7.23603	5.63329	3.97455	4.6703	5.61469	5.4362	5.91376	5.36497	3.06383	5.65175	1.78036
ENSMUSG00000057003	Myh4	0.784232	7.93585	18.1208	2.07326e-05	0.00903111	7.61886	7.06899	8.59351	8.4256	8.84181	8.21802	7.96605	6.69528	6.92736	7.90905	7.37157
ENSMUSG00000058809	NA	0.781346	1.61529	12.7125	0.000363228	0.0608547	1.73407	2.06855	1.43533	2.36375	2.52332	2.77306	1.84869	0.485543	1.89338	1.95264	1.48406
ENSMUSG00000052135	Foxo6	0.777849	0.369126	8.70211	0.00317842	0.216057	0.745747	1.49154	1.74974	1.55694	1.16594	0.749772	0.73489	0.793721	0.955923	0.509506	1.32622
ENSMUSG00000036752	Tubb4b	0.776911	8.42704	17.816	2.43323e-05	0.00920052	7.78386	8.44187	8.44523	8.95044	9.0437	9.25092	8.0175	7.97654	8.06307	7.97638	7.72189
ENSMUSG00000025153	Fasn	0.774943	8.93955	17.7487	2.52088e-05	0.00920052	9.45297	8.13386	10.1933	9.06247	8.84643	8.91756	7.33469	8.15049	8.48392	8.97527	8.8566
ENSMUSG00000003505	Psg18	0.773945	2.46031	14.3811	0.00014929	0.0330665	4.23013	2.79913	1.55428	2.37839	2.27633	2.78203	2.55368	2.8077	0.834455	2.96792	0.902793
ENSMUSG00000069258	Prl2b1	0.772925	3.01008	15.2876	9.23223e-05	0.0236562	4.99271	3.05229	1.28291	2.63156	2.68425	3.19823	2.95483	3.2634	0.955923	3.66351	0.605787
ENSMUSG00000022382	Wnt7b	0.769001	0.0119136	7.47388	0.00626004	0.328539	1.93895	1.0681	0.512087	0.657584	0.421389	1.16045	1.07527	0.415139	0.143295	1.35223	0
ENSMUSG00000074359	Psg23	0.768598	1.23735	11.2775	0.000784515	0.0926562	2.9097	1.46687	0.795777	1.47758	1.68028	2.15388	1.80365	1.58523	0.143295	2.11817	0.0813107
ENSMUSG00000032418	Me1	0.767604	6.21092	17.1679	3.42166e-05	0.0111786	6.28131	5.44558	6.63001	6.87698	6.76047	6.71391	5.47605	5.59136	5.89301	5.8114	5.99003
ENSMUSG00000022886	Prl2a1	0.766631	1.28237	11.3541	0.000752819	0.091289	3.09252	1.98414	0.588408	1.42214	1.33713	1.91407	1.75715	1.58523	0.654742	2.07047	0.158282
ENSMUSG00000088185	NA	0.764992	1.23497	11.1603	0.000835648	0.0949586	1.93895	1.63133	2.30778	1.99718	1.99871	1.38881	1.41179	1.22262	0.955923	1.91712	1.1862
ENSMUSG00000018259	Prl8a2	0.76166	2.76008	14.4572	0.000143379	0.0323047	4.63813	2.75904	1.28291	2.73756	2.59257	3.00509	3.14739	3.04766	0.791581	3.14721	0.430684
ENSMUSG00000066760	Psg16	0.757949	5.19811	16.4689	4.94551e-05	0.0146882	6.86768	5.21315	3.13524	4.86478	4.93663	5.71653	5.13337	5.29318	2.87139	5.69826	2.00536
ENSMUSG00000108465	NA	0.752158	0.742733	9.37304	0.002202	0.178375	1.84015	1.75876	1.18798	1.3936	1.20184	1.70379	0.352509	0.678225	1.6269	1.15291	1.25791
ENSMUSG00000021345	Prl8a6	0.752004	4.74923	16.0197	6.26852e-05	0.0174292	6.52743	4.79933	3.2513	4.29925	4.66167	4.80324	5.18477	4.69713	2.20246	5.0196	1.54265
ENSMUSG00000038891	Prl3b1	0.749639	5.16339	16.1023	6.00098e-05	0.017048	6.94451	5.24796	2.83981	4.9916	4.65197	5.41907	5.04663	5.36963	2.68483	5.66787	1.70539
ENSMUSG00000041559	Fmod	0.748918	0.543962	8.6452	0.00327924	0.218638	1.26062	1.28122	1.3934	1.30442	1.84826	1.29175	0.872111	0.900653	1.38878	0.848047	0.810422
ENSMUSG00000095180	Rhox5	0.747302	1.26786	10.7328	0.00105253	0.109162	3.02665	1.63133	0.389456	1.55694	1.65461	2.03895	2.09288	1.58523	0.555728	1.74551	0.300903
ENSMUSG00000023064	Sncg	0.746725	1.71744	11.8206	0.000585801	0.0804959	1.7703	3.46738	1.71612	1.68022	2.30962	1.79516	1.75715	1.76582	1.95296	1.52732	1.59896
ENSMUSG00000080775	NA	0.74529	1.29071	10.6804	0.00108274	0.111257	1.15496	2.19412	1.30569	2.08904	1.62846	2.69929	0.956838	1.58523	1.6023	1.02529	1.82825
ENSMUSG00000074063	Osgin1	0.742276	0.936434	9.73944	0.00180356	0.157126	2.04628	2.0185	1.93653	1.27343	1.33713	1.10439	0.73489	0.951287	1.41727	1.76561	0.810422
ENSMUSG00000040097	Flywch1	0.740892	2.0834	12.5549	0.000395161	0.0637527	3.12086	2.49188	3.43304	2.05299	1.91467	1.52316	2.42576	1.3028	1.06795	2.57084	2.00536
ENSMUSG00000075000	Nrbf2	0.737459	0.965074	9.64906	0.00189449	0.162876	1.65875	0.817954	1.43533	1.58245	2.1896	2.126	1.49914	0.951287	1.26887	1.55068	0.605787
ENSMUSG00000070798	Psg25	0.73621	0.744303	8.99535	0.00270667	0.20097	2.46634	1.41622	0.625106	1.17624	1.46081	1.41209	1.49914	1.13773	0.393167	1.61859	0.300903
ENSMUSG00000038400	Pmepa1	0.733651	6.82529	15.8064	7.01642e-05	0.0191022	6.66309	5.65939	8.17808	7.52764	6.66965	6.73771	5.93871	5.99739	6.32282	6.83761	6.65176
ENSMUSG00000052392	Acot4	0.730593	0.540707	8.26969	0.00403124	0.244258	1.0703	0.856457	1.00517	1.77178	1.62846	1.81276	0.583233	0.737128	1.2998	1.35223	0.71173
ENSMUSG00000021346	Prl8a8	0.725059	4.53534	14.8138	0.000118663	0.0287164	6.32002	4.53727	3.00207	3.98695	4.65521	4.46776	5.2044	4.14878	1.6269	4.89735	1.1862
ENSMUSG00000104735	NA	0.718859	0.962892	9.14086	0.00249964	0.192751	1.95478	1.79886	1.64642	1.36448	1.65461	1.64606	1.52712	1.26327	1.13808	1.02529	1.1862
ENSMUSG00000045709	NA	0.714731	2.90227	12.9207	0.000324969	0.057388	2.44408	4.22418	2.19025	3.24056	3.58111	3.27642	2.73255	3.01233	2.32779	2.64869	2.64986
ENSMUSG00000004540	Psg17	0.713131	1.98257	11.4457	0.000716578	0.0902086	3.80601	2.0185	0.729911	1.79379	1.89287	2.78203	2.63307	1.84829	0.747395	2.63783	0.430684
ENSMUSG00000034684	Sema3f	0.70993	1.52668	10.3639	0.00128502	0.122574	2.57275	2.22388	2.56551	1.85787	1.65461	1.41209	1.93476	1.26327	1.38878	1.86215	1.42298
ENSMUSG00000008789	Ceacam5	0.709537	2.49197	12.1882	0.000480919	0.0722373	4.33365	2.50406	0.76322	2.33402	2.46542	2.9663	2.72049	2.98828	0.555728	3.04398	0.231354
ENSMUSG00000064899	NA	0.702992	0.534638	7.69856	0.0055265	0.30732	2.04628	0.817954	1.83053	1.24175	0.747115	1.01599	0.872111	0.848178	1.13808	1.24173	0.76192
ENSMUSG00000088208	NA	0.700345	0.384782	7.24082	0.00712643	0.355451	1.09907	1.33675	1.59185	0.998119	1.05255	1.50162	0.915096	0.341123	1.03157	1.21272	0.857346
ENSMUSG00000086591	NA	0.699615	0.328402	7.01983	0.00806118	0.383067	1.01097	1.16332	1.2123	1.3936	1.57471	1.16045	0.997405	0.678225	1.03157	1.02529	0.605787
ENSMUSG00000050556	Kcnb1	0.6979	5.24188	14.0169	0.000181175	0.038813	5.24528	5.08119	5.97593	5.82919	5.42648	5.49325	3.90204	4.84505	5.08072	5.04861	5.12588
ENSMUSG00000031710	Ucp1	0.697808	11.4173	14.4753	0.000142012	0.0323047	11.4016	9.74087	12.0158	12.157	12.0111	11.7529	10.5118	11.1236	10.9517	10.8828	11.3657
ENSMUSG00000021123	Rdh12	0.697148	0.970046	8.65919	0.00325415	0.218638	1.38267	1.56313	1.96544	1.55694	1.54707	1.99338	1.28644	1.1808	1.20496	1.32539	1.2225
ENSMUSG00000004939	Nmrk2	0.696825	2.29043	11.4423	0.000717913	0.0902086	2.42147	1.94893	2.95239	2.79324	3.13783	2.99741	2.82561	1.67835	1.65109	2.23816	2.19997
ENSMUSG00000046899	Prl7a2	0.694237	2.45927	11.6058	0.000657451	0.0849161	3.69729	2.59795	0.858766	3.58151	2.79416	2.44093	2.72049	2.86164	1.06795	2.95046	0.491444
ENSMUSG00000103693	NA	0.686144	0.365608	6.8547	0.00884086	0.394835	1.26062	1.16332	1.41452	1.30442	1.30448	1.18768	0.583233	0.848178	1.03157	0.921579	1.11075
ENSMUSG00000005716	Pvalb	0.68255	6.65845	13.6953	0.000214991	0.0453146	6.29226	5.73882	7.3477	7.11466	7.50263	6.91774	6.76671	5.62878	5.72943	6.62981	6.1923
ENSMUSG00000065259	NA	0.678083	1.62661	9.72574	0.00181706	0.157254	2.25246	1.65337	3.09657	1.81547	1.77865	1.93028	1.5815	1.04752	1.4726	2.2946	1.70539
ENSMUSG00000030373	Psg28	0.677407	2.60926	11.3152	0.000768747	0.092165	4.38712	2.88544	1.23622	2.70308	2.38962	2.73665	2.84797	2.83493	1.23727	3.21459	0.549748
ENSMUSG00000038883	Prl3a1	0.677121	2.94269	11.7082	0.000622253	0.0829756	4.58063	3.2167	1.74974	2.58183	3.32038	3.00509	3.84205	2.95144	0.955923	3.01907	0.430684
ENSMUSG00000056328	Myh1	0.676987	3.60013	12.3601	0.000438616	0.0690582	3.55915	2.62049	4.34554	4.09726	4.38548	4.04108	3.56679	2.51971	3.09942	3.55794	3.60074
ENSMUSG00000101365	NA	0.673728	0.679173	7.4055	0.00650247	0.338543	1.38267	0.893958	1.0598	1.81547	2.09731	1.38881	0.915096	0.678225	1.33007	1.47942	0.76192
ENSMUSG00000041653	Pnpla3	0.669984	5.51838	13.0118	0.000309529	0.0561796	5.80063	4.86454	6.55828	5.72136	5.82928	5.54287	4.39118	5.02424	5.29541	5.37903	5.42937
ENSMUSG00000078795	Ceacam15	0.667594	1.19283	8.48104	0.00358868	0.228873	3.0563	1.65337	0.512087	1.68022	1.46081	1.45755	1.18472	1.7081	0.50355	2.16434	0.76192
ENSMUSG00000039196	Orm1	0.666374	4.69221	12.6001	0.000385733	0.0637527	4.44711	4.1869	4.61095	5.12563	5.40546	5.63355	3.55324	4.57328	4.63581	4.0634	4.65736
ENSMUSG00000020532	Acaca	0.66256	6.15465	12.8501	0.000337469	0.0588005	6.27502	5.32892	6.58356	6.76027	6.56499	6.65963	5.25547	5.58135	5.95625	5.88448	6.06815
ENSMUSG00000029480	Dhx37	0.661951	1.29338	8.56531	0.00342629	0.223874	2.04628	2.05206	2.39537	1.55694	1.57471	1.6848	1.5815	1.13773	1.67487	1.52732	1.32622
ENSMUSG00000038670	Mybpc2	0.661498	3.94816	12.0454	0.000519217	0.0753903	3.80601	3.37094	4.61095	4.34468	4.87404	4.15929	4.18711	3.27338	3.38549	3.62	3.62806
ENSMUSG00000053080	2700081O15Rik	0.653106	2.91039	10.8755	0.000974468	0.107918	3.13483	3.55193	3.54739	3.42108	2.77045	3.21818	2.30167	2.7939	2.51073	2.95046	2.97113
ENSMUSG00000010651	Acaa1b	0.651659	4.76823	12.0923	0.000506299	0.0751853	4.6034	4.23883	5.12816	5.36495	5.20557	5.47403	3.92851	4.3789	4.40996	4.29894	4.96915
ENSMUSG00000021441	Cts6	0.647887	1.43218	8.49407	0.00356307	0.228873	3.10676	1.73829	0.695815	1.60752	1.68028	2.20808	1.49914	1.90076	1.03157	2.34892	0.0813107
ENSMUSG00000025551	Fgf14	0.645658	0.720778	6.88255	0.00870411	0.393582	1.33508	1.36373	1.43533	1.50452	1.77865	1.58592	0.635577	1.51964	1.10344	1.32539	0.857346
ENSMUSG00000049382	Krt8	0.641855	0.653212	6.67944	0.00975312	0.42064	2.22661	1.60895	0.3015	1.3936	1.23687	1.3411	0.686088	1.37876	0.791581	1.57368	0.71173
ENSMUSG00000043088	Il17re	0.637821	1.07849	7.47872	0.00624324	0.328539	2.29038	0.856457	1.89205	1.36448	2.15338	1.50162	0.997405	1.41529	1.4452	0.921579	1.78036
ENSMUSG00000038213	Tapbpl	0.62946	5.04992	11.381	0.000741983	0.091289	4.51007	4.9449	4.9113	5.81715	5.82928	5.48916	4.83629	4.69713	4.73249	4.37943	4.90917
ENSMUSG00000041930	Fam222a	0.620069	3.3556	10.2131	0.00139444	0.129238	3.09966	3.64834	3.84053	4.00121	4.03367	3.37448	2.90239	2.83493	2.97082	3.38024	3.47849
ENSMUSG00000057722	Lepr	0.619444	1.40161	7.70437	0.00550872	0.30732	3.32952	1.89447	0.625106	1.42214	1.30448	1.7593	1.49914	2.00031	0.994241	1.9873	0.989604
ENSMUSG00000006457	Actn3	0.617615	4.60452	10.8261	0.00100081	0.107993	4.3636	3.72837	5.32503	4.953	5.48956	4.83589	4.94658	3.91367	3.87574	4.30582	4.18283
ENSMUSG00000074213	Gm10642	0.614451	1.5329	7.8542	0.00507028	0.286833	2.20029	1.36373	2.85534	1.77178	1.93614	1.97786	1.18472	1.3028	2.0831	1.9873	1.42298
ENSMUSG00000044927	H1fx	0.613797	2.16065	8.77237	0.00305827	0.211458	3.03412	2.39057	3.42785	2.58183	1.91467	1.47975	2.09288	1.97606	2.28206	2.02115	2.23592
ENSMUSG00000022322	Shcbp1	0.612847	1.87755	8.26695	0.00403733	0.244258	1.6969	2.95806	1.61027	2.40723	2.82902	2.3353	1.78059	2.39722	1.99135	1.61859	1.65316
ENSMUSG00000056972	Magel2	0.611511	5.44597	10.846	0.000990083	0.107993	4.6479	6.78011	5.36897	5.89048	5.30588	5.3164	4.41384	5.66526	5.24068	4.85575	5.12108
ENSMUSG00000055720	Ubl7	0.610035	1.06061	6.84471	0.00889043	0.394835	1.45123	1.85698	2.19025	1.95873	1.65461	1.04606	1.14915	1.45092	1.03157	1.59631	1.39144
ENSMUSG00000043068	Fam89a	0.607715	2.12191	8.53146	0.00349059	0.226941	2.46634	2.20908	2.34126	2.93862	2.60603	2.84325	2.28538	1.87477	2.20246	2.08655	2.00536
ENSMUSG00000024981	Acsl5	0.60745	6.02401	10.8078	0.00101075	0.107993	6.13268	5.03578	6.21362	6.70762	6.74914	6.28564	5.26589	5.87487	5.70509	5.46147	5.9979
ENSMUSG00000000303	Cdh1	0.605678	1.74104	7.94327	0.00482665	0.280332	3.25477	1.81849	0.729911	1.74943	2.27633	2.57072	2.2689	1.76582	1.13808	2.33553	0.989604
ENSMUSG00000035491	Fthl17a	0.604323	1.38819	7.34464	0.0067263	0.346996	3.0563	1.71752	0.588408	1.14233	1.77865	2.2983	1.63391	1.79384	0.449414	2.38836	0.549748
ENSMUSG00000023043	Krt18	0.601437	1.64366	7.67834	0.00558877	0.30816	3.43486	1.89447	0.695815	2.03463	1.43087	2.09756	2.0356	1.97606	1.06795	2.20908	0.946851
ENSMUSG00000038895	Zfp653	0.601046	1.51753	7.44317	0.00636778	0.332857	2.20029	2.51613	2.0756	1.99718	1.51888	2.00873	1.28644	1.84829	1.69827	1.61859	1.7558
ENSMUSG00000033685	Ucp2	0.597912	3.02156	9.23687	0.0023719	0.186723	3.56431	2.49188	3.99573	3.54305	3.38426	2.82602	2.41082	3.04766	2.96118	2.62688	3.12287
ENSMUSG00000019214	Chtf18	0.592992	1.3812	7.03607	0.00798841	0.380995	1.7703	2.39057	1.89205	2.03463	1.9573	1.74104	1.38146	1.26327	1.89338	1.55068	1.59896
ENSMUSG00000058966	Fam57b	0.590986	3.09144	9.1008	0.00255497	0.195254	3.29884	3.14074	4.19805	3.414	3.38426	2.85179	2.23537	2.7939	2.6965	3.22914	3.36941
ENSMUSG00000034853	Acot11	0.59076	3.15191	9.13513	0.00250747	0.192751	2.87684	2.78921	4.02348	3.86751	3.72376	3.28275	2.79141	2.83493	3.03655	3.09254	3.08394
ENSMUSG00000048922	Cdca2	0.590702	2.69346	8.73202	0.0031267	0.215034	2.86013	3.67552	3.1791	2.76009	2.69688	3.08692	2.79141	2.46848	2.67307	2.67019	2.19997
ENSMUSG00000026073	Il1r2	0.588842	1.35793	6.93446	0.00845507	0.39101	3.04155	1.33675	1.11245	1.63216	1.60184	2.05383	1.84869	1.3028	1.35973	1.97007	0.946851
ENSMUSG00000027377	Mall	0.587518	5.22551	9.98127	0.0015814	0.142523	4.92802	5.1409	5.27683	5.78867	5.93705	5.60353	4.95947	4.78699	4.99356	4.98786	4.84659
ENSMUSG00000023118	Sympk	0.581611	5.21492	9.78724	0.00175727	0.1549	5.79074	5.7542	6.24711	5.20989	4.7792	4.10319	4.87218	4.83834	4.42055	5.20589	5.0944
ENSMUSG00000090222	NA	-0.582607	1.20355	6.82809	0.00897352	0.394835	1.38267	1.25264	1.43533	1.17624	1.57471	1.94632	1.31881	1.51964	2.34271	1.93499	2.06655
ENSMUSG00000063821	Dupd1	-0.582882	2.71705	8.80094	0.00301075	0.210398	2.66224	2.57504	2.82411	2.54337	2.86305	2.39494	3.73816	3.13786	3.35636	2.02115	3.04393
ENSMUSG00000090084	Srpx	-0.585583	2.93354	9.07771	0.00258743	0.195448	2.86013	3.01873	2.50773	2.82565	2.92879	2.84325	3.64547	3.4858	3.34158	2.96792	3.2514
ENSMUSG00000050621	Rps27rt	-0.589973	1.80481	7.91976	0.00488978	0.281203	2.17349	2.11693	1.95106	1.63216	1.82543	1.6848	2.79141	2.86164	1.93337	2.07047	1.91952
ENSMUSG00000021250	Fos	-0.591229	1.11904	6.86167	0.0088064	0.394835	1.67795	1.39021	1.35021	1.63216	1.23687	1.21441	1.9555	1.51964	1.65109	1.66215	2.23592
ENSMUSG00000068614	Actc1	-0.591372	6.89449	10.6051	0.00112774	0.114177	6.20973	7.28155	6.89334	5.96147	6.72621	6.09293	7.25798	7.63025	7.58882	5.95184	6.98261
ENSMUSG00000030470	Csrp3	-0.594781	3.919	10.0325	0.00153802	0.139576	2.26521	4.25333	3.80098	3.66747	4.13464	3.48838	4.74692	4.49864	4.6658	2.65948	4.0067
ENSMUSG00000021215	Net1	-0.596891	4.43659	10.3383	0.00130298	0.123387	4.29375	4.50734	3.22165	4.24835	4.30524	4.35517	4.39498	5.11587	5.07626	4.24982	4.84659
ENSMUSG00000049281	Scn3b	-0.5989	1.1878	7.16953	0.00741524	0.364294	1.45123	1.94893	1.71612	1.03555	0.885997	1.45755	1.99611	2.02415	2.23483	0.921579	1.96308
ENSMUSG00000044033	Ccdc141	-0.599219	1.91977	8.32679	0.00390646	0.240279	1.31069	2.05206	2.16555	1.81547	2.56527	1.81276	2.91303	2.20195	2.57535	1.76561	2.63647
ENSMUSG00000028927	Padi2	-0.602012	1.60636	7.94532	0.00482118	0.280332	1.84015	1.96664	1.83053	1.24175	2.05867	1.47975	2.23537	2.30289	2.15251	2.11817	2.25357
ENSMUSG00000001508	Sgca	-0.602023	1.48213	7.74575	0.00538391	0.301961	1.55872	1.69645	2.12769	1.36448	1.75468	1.36515	2.76816	2.00031	2.01017	1.15291	2.21806
ENSMUSG00000036198	Arhgap36	-0.606527	4.08685	10.5201	0.00118085	0.117797	2.94182	4.27481	3.79294	3.67341	4.13927	4.05963	4.54278	4.87158	4.8284	3.17755	4.25031
ENSMUSG00000032607	Amt	-0.615386	1.21114	7.62236	0.00576491	0.3139	2.01642	1.13227	1.51571	1.14233	1.73031	1.07552	1.49914	1.61695	2.0831	1.9873	2.19997
ENSMUSG00000097487	Ptges3l	-0.615661	5.32606	11.2716	0.000787024	0.0926562	4.74668	5.36442	5.06278	4.8491	5.31411	4.86359	6.21512	5.8484	5.75197	4.39242	5.49018
ENSMUSG00000025161	Slc16a3	-0.617023	3.82177	10.7566	0.00103906	0.108628	3.89894	3.65382	3.96742	3.17499	3.7543	3.01272	4.98492	4.28332	4.04956	3.41248	3.74496
ENSMUSG00000031461	Myom2	-0.618366	5.44931	11.4008	0.000734133	0.091289	4.95385	5.25338	5.5191	5.00581	5.35255	4.81639	6.39385	5.75707	5.88666	4.84869	5.5786
ENSMUSG00000050503	Fbxl22	-0.620967	1.81959	8.83017	0.00296291	0.209293	2.06098	2.11693	2.57492	1.33476	1.49014	1.38881	3.05432	2.50284	2.29746	1.74551	2.04644
ENSMUSG00000031312	Itgb1bp2	-0.621771	5.86808	11.6017	0.000658904	0.0849161	4.97341	5.96269	5.59622	5.41728	5.71902	5.61987	6.4733	6.52501	6.66025	4.53103	5.90464
ENSMUSG00000038132	Rbm24	-0.622983	3.97718	11.051	0.000886414	0.0990056	3.3536	4.13303	3.94945	3.43516	3.9251	3.60407	4.95433	4.15958	4.4415	3.51106	4.30634
ENSMUSG00000050071	Bex1	-0.625296	2.87714	10.2874	0.00133945	0.125927	2.31512	3.37758	2.58427	2.56912	2.81749	2.7274	3.86963	3.58534	3.54887	2.38836	2.6893
ENSMUSG00000098692	Gm28041	-0.630507	0.846963	7.19299	0.00731888	0.362285	1.20876	0.817954	0.729911	1.63216	1.54707	1.36515	1.91372	1.79384	1.65109	1.21272	1.57108
ENSMUSG00000049537	Tecrl	-0.631533	1.59816	8.69495	0.00319093	0.216057	1.55872	2.03538	1.64642	1.24175	2.2594	1.52316	2.65859	2.30289	2.45687	0.921579	2.23592
ENSMUSG00000037318	Traf3ip3	-0.63912	2.7227	10.5919	0.00113583	0.114177	2.31512	3.14074	3.06352	2.12421	2.48012	2.32307	3.92851	3.39726	3.2731	2.00432	2.62296
ENSMUSG00000034353	Ramp1	-0.639312	2.45348	10.2725	0.00135028	0.126039	2.38688	2.50406	2.10188	2.19207	2.48012	2.6898	3.44741	2.70816	3.37826	2.05422	2.70221
ENSMUSG00000024210	Ip6k3	-0.639526	1.1657	8.10274	0.00441984	0.262539	1.12729	1.44177	1.55428	1.60752	1.57471	1.31663	2.20105	1.73725	2.13547	1.18313	1.94147
ENSMUSG00000084012	NA	-0.640818	0.880765	7.53577	0.0060486	0.321313	1.33508	1.49154	1.0598	1.45012	1.16594	1.01599	1.84869	1.7081	1.69827	1.50357	1.57108
ENSMUSG00000024339	Tap2	-0.644121	6.34848	12.52	0.000402622	0.0641641	6.09746	6.50967	5.22249	6.32578	6.3175	5.23389	6.9104	6.70546	6.35262	6.4031	6.90447
ENSMUSG00000027249	F2	-0.645932	0.732358	7.39288	0.00654826	0.339574	1.42874	1.10054	1.28291	0.879636	0.841173	1.31663	1.21943	1.58523	1.35973	2.17941	1.1862
ENSMUSG00000097494	NA	-0.646554	0.829633	7.53705	0.00604431	0.321313	1.18211	1.36373	1.00517	1.20937	1.51888	1.07552	0.915096	1.87477	1.8099	1.45487	1.91952
ENSMUSG00000027077	Smtnl1	-0.649043	2.66254	10.8425	0.000991956	0.107993	1.97044	2.25303	2.69198	2.36375	3.16536	2.71809	3.67704	2.8077	3.57439	2.26665	2.88316
ENSMUSG00000058914	C1qtnf3	-0.653211	1.76333	9.59722	0.00194872	0.164296	1.33508	1.28122	1.61027	2.51715	2.22492	1.81276	3.4028	2.34136	1.95296	1.70443	1.54265
ENSMUSG00000079110	Capn3	-0.653525	2.41199	10.6685	0.00108975	0.111257	2.38688	2.6861	2.40595	1.72672	2.72183	2.02392	3.66449	2.69337	2.91198	2.00432	2.81348
ENSMUSG00000021536	Adcy2	-0.653729	1.09068	8.321	0.00391893	0.240279	1.09907	1.60895	1.69901	1.27343	1.43087	1.10439	2.28538	1.7081	1.8099	1.42988	1.78036
ENSMUSG00000021830	Txndc16	-0.65476	1.54377	9.29026	0.00230375	0.184696	2.04628	1.69645	1.53513	1.55694	1.60184	1.66556	2.62014	2.02415	2.0831	1.9873	2.08638
ENSMUSG00000098202	NA	-0.655931	3.87587	12.194	0.000479424	0.0722373	3.64459	3.83826	3.76032	3.49011	3.33661	3.76189	4.89383	4.19153	4.47914	3.63647	3.73871
ENSMUSG00000102326	NA	-0.658188	2.1314	10.3825	0.00127218	0.122302	1.7523	2.11693	1.0598	2.71466	2.1716	2.50729	2.68367	2.64804	2.52389	2.53615	2.92782
ENSMUSG00000055775	Myh8	-0.658657	9.29726	13.2594	0.00027121	0.0513648	9.12641	9.2046	9.31759	8.49651	8.84288	8.57878	9.67234	9.80271	10.078	8.40995	9.64418
ENSMUSG00000104449	NA	-0.660644	2.29943	10.7823	0.00102476	0.107996	2.63302	1.91285	2.51752	2.31892	1.87074	2.16762	2.8143	2.43329	3.01808	2.85983	2.88316
ENSMUSG00000031250	Tnmd	-0.664149	1.5878	9.61183	0.00193328	0.164053	1.33508	1.91285	1.3934	2.01602	1.70551	1.88108	3.23482	2.11579	1.55181	1.82431	1.62632
ENSMUSG00000100775	NA	-0.67147	1.67215	9.94549	0.00161244	0.144324	1.47338	2.58654	1.32812	2.05299	1.51888	1.29175	1.63391	3.07075	2.29746	1.66215	2.35516
ENSMUSG00000034457	Eda2r	-0.675001	0.88869	8.36781	0.00381927	0.238805	0.781691	1.19371	1.37197	1.3936	1.57471	1.13269	1.73333	1.51964	1.78826	1.35223	1.96308
ENSMUSG00000028128	F3	-0.676652	2.61695	11.6352	0.000647147	0.0849161	2.17349	2.36409	1.13807	3.46289	3.21012	1.47975	2.39572	3.61705	2.98039	2.14912	3.73871
ENSMUSG00000073295	Nudt11	-0.678247	0.42346	7.33979	0.00674448	0.346996	1.28587	1.28122	1.23622	0.750544	0.646496	0.423055	1.65941	1.04752	1.2998	1.42988	1.29247
ENSMUSG00000044674	Fzd1	-0.678606	1.81224	10.4649	0.00121666	0.120128	1.63929	2.10099	1.32812	2.24096	1.87074	1.97786	1.89237	2.83493	2.42917	2.42675	2.32208
ENSMUSG00000002104	Rapsn	-0.679165	0.320124	7.06771	0.00784854	0.375695	0.917131	1.19371	1.08637	0.27498	0.929471	0.985279	1.63391	1.13773	1.33007	0.991544	1.32622
ENSMUSG00000063145	Bbs5	-0.681667	1.06498	8.91202	0.002833	0.204539	0.980362	1.93101	0.827615	1.68022	1.60184	0.855443	1.91372	1.67835	1.78826	0.991544	2.40338
ENSMUSG00000020722	Cacng1	-0.683596	2.60675	11.9442	0.000548189	0.0778667	2.14617	2.67537	2.63913	2.27265	2.78236	2.46339	3.81393	3.32229	3.15122	2.30837	2.32208
ENSMUSG00000035923	Myf6	-0.684059	1.24446	9.38469	0.00218805	0.178375	0.851	1.67507	1.3934	1.60752	1.97815	1.18768	2.39572	2.32225	1.95296	0.556429	1.98438
ENSMUSG00000031147	Magix	-0.684624	0.349156	7.22275	0.00719854	0.357682	1.09907	0.608333	0.660894	1.14233	0.841173	1.21441	1.35048	1.41529	0.994241	1.09051	1.67951
ENSMUSG00000035352	Ccl12	-0.687837	1.18428	9.37968	0.00219404	0.178375	1.0703	0.93051	1.00517	1.83682	2.05867	1.435	1.78059	1.95139	2.13547	1.88071	1.7558
ENSMUSG00000028654	Mycl	-0.690678	2.48976	11.9915	0.00053443	0.0767465	2.42147	1.96664	1.90703	2.88837	2.69688	2.37138	3.16531	3.25334	2.60041	2.19432	3.44816
ENSMUSG00000027832	Ptx3	-0.693036	0.447792	7.68704	0.00556187	0.307977	0.632207	1.10054	1.11245	0.657584	1.20184	1.16045	1.5815	1.45092	1.49949	1.27015	1.07149
ENSMUSG00000026251	Chrnd	-0.697559	0.219847	7.17991	0.00737246	0.363559	0.745747	1.41622	1.45585	0.0738126	0.538328	0.376477	1.4415	1.61695	1.23727	0.885281	0.946851
ENSMUSG00000020173	Cobl	-0.697698	2.42589	12.1948	0.000479217	0.0722373	2.33944	2.83813	2.72616	1.79379	2.15338	1.96218	3.51882	2.83493	3.14271	1.82431	2.91678
ENSMUSG00000031448	Adprhl1	-0.697726	1.01041	9.25164	0.00235285	0.186346	0.816762	1.33675	1.51571	1.24175	1.49014	1.435	2.09288	1.9263	2.15251	0.848047	1.57108
ENSMUSG00000025529	Zfp711	-0.706162	2.04661	11.8236	0.000584834	0.0804959	1.95478	2.41657	1.7826	1.74943	1.82543	2.39494	2.2689	2.95144	2.80826	2.45179	2.51002
ENSMUSG00000044006	Cilp2	-0.706243	0.566209	8.36963	0.00381542	0.238805	1.35907	0.515141	1.55428	0.998119	0.593426	0.921821	1.75715	1.55281	1.23727	1.64053	1.03113
ENSMUSG00000105342	NA	-0.706274	1.38612	10.3816	0.00127281	0.122302	0.851	1.83786	1.00517	1.63216	1.84826	1.93028	2.49822	2.09342	2.6372	0.848047	1.65316
ENSMUSG00000057657	NA	-0.710271	0.968917	9.48268	0.00207421	0.171555	1.47338	1.73829	1.13807	1.47758	0.593426	1.04606	1.97595	2.02415	1.52589	1.32539	1.85162
ENSMUSG00000026459	Myog	-0.710991	5.45235	15.064	0.000103927	0.0261175	4.62829	5.80799	5.42598	4.64328	5.13071	4.65989	6.68912	5.82483	5.91939	4.4244	5.33098
ENSMUSG00000046828	Mettl21e	-0.719472	2.48174	13.0223	0.000307799	0.0561796	2.27785	2.76917	1.86162	2.1754	2.63258	2.47449	3.66449	2.90082	3.371	1.64053	2.6893
ENSMUSG00000000126	Wnt9a	-0.720421	1.2213	10.4304	0.00123961	0.12089	1.49519	1.39021	1.37197	1.65639	1.33713	1.435	2.21831	1.84829	2.06521	1.55068	1.98438
ENSMUSG00000103715	NA	-0.731178	0.00946008	7.2602	0.00704994	0.355043	1.04094	0.893958	0.97705	0.657584	0.481043	0.376477	0.956838	1.09333	0.916559	1.37858	1.1862
ENSMUSG00000029097	Trmt44	-0.731809	0.52553	8.81116	0.00299394	0.210349	1.20876	0.93051	0.795777	1.36448	0.79491	0.985279	1.52712	1.26327	1.57728	1.57368	1.2225
ENSMUSG00000075707	Dio3	-0.73259	0.441167	8.62035	0.00332427	0.219554	1.31069	0.966158	0.889259	0.879636	0.481043	1.16045	1.78059	1.09333	1.38878	1.55068	0.946851
ENSMUSG00000027107	Chrna1	-0.736713	2.19999	13.1414	0.000288848	0.0539238	2.17349	2.17901	2.36315	2.05299	2.56527	1.36515	3.09228	2.91364	2.93186	2.08655	2.58163
ENSMUSG00000031285	Dcx	-0.736992	1.34497	11.1814	0.000826232	0.0949586	0.917131	2.11693	1.30569	1.42214	1.60184	1.5653	2.93408	2.37884	1.89338	0.556429	1.51365
ENSMUSG00000042485	Mustn1	-0.737507	2.33007	13.429	0.000247767	0.0494238	2.11833	2.29569	2.20244	2.20855	2.40511	2.32307	3.29302	2.95144	2.98991	2.42675	2.53909
ENSMUSG00000104465	NA	-0.742516	-0.0840467	7.10434	0.00768974	0.372524	0.465425	0.817954	0.512087	1.17624	0.646496	0.674765	0.956838	1.13773	1.4726	0.304876	1.25791
ENSMUSG00000105457	NA	-0.746522	0.291439	8.47133	0.00360788	0.228873	0.884444	1.28122	0.729911	0.704813	0.421389	1.16045	1.89237	0.552671	1.03157	1.42988	1.1862
ENSMUSG00000079428	Tceal7	-0.750143	5.35102	16.7291	4.31151e-05	0.013415	4.28751	5.52691	5.15507	4.5526	5.23618	4.90315	6.40332	5.73556	6.07162	4.39888	5.32055
ENSMUSG00000044716	Dok7	-0.755335	0.340536	8.84119	0.00294507	0.209164	0.781691	0.817954	1.45585	0.608756	0.593426	0.985279	1.84869	0.900653	1.26887	1.09051	1.3592
ENSMUSG00000028825	Rhd	-0.756942	0.745356	10.068	0.00150866	0.137869	0.851	1.22347	0.550753	1.30442	1.51888	1.29175	1.78059	1.48569	1.55181	1.82431	1.29247
ENSMUSG00000024803	Ankrd1	-0.775711	1.69338	13.415	0.000249615	0.0494238	1.26062	1.73829	2.20244	1.47758	1.82543	1.83014	2.89167	1.95139	2.76459	1.18313	2.33871
ENSMUSG00000016327	Atp1b4	-0.775867	5.45243	17.9255	2.29725e-05	0.00920052	4.57808	5.49218	5.06945	4.62498	5.45279	5.04206	6.60793	5.70269	6.06825	4.63579	5.516
ENSMUSG00000038539	Atf5	-0.776831	7.63646	18.3569	1.83156e-05	0.00854816	7.34665	7.26733	8.07905	7.00277	6.63642	6.50109	8.45607	6.77299	7.81238	8.64435	7.67231
ENSMUSG00000103343	NA	-0.780204	0.183852	8.88198	0.00287999	0.20566	1.15496	0.778396	0.91912	0.27498	0.593426	1.04606	1.38146	1.13773	1.17191	1.35223	1.11075
ENSMUSG00000022860	Chodl	-0.79408	2.86544	16.5367	4.77168e-05	0.0145015	2.27785	2.76917	2.8162	2.50386	3.10028	2.46339	4.27636	3.37888	3.34158	2.02115	2.99231
ENSMUSG00000030616	Sytl2	-0.794816	0.888052	11.5908	0.000662798	0.0849161	0.816762	1.28122	1.2123	1.24175	1.46081	1.24065	1.87069	1.45092	2.0471	1.29803	1.8045
ENSMUSG00000085525	NA	-0.797037	1.65244	14.0848	0.000174753	0.0380612	2.04628	1.75876	1.97968	1.47758	1.12912	1.66556	2.56722	2.30289	2.01017	2.41407	2.23592
ENSMUSG00000027861	Casq2	-0.811979	6.44518	19.8899	8.20331e-06	0.00499995	5.77188	6.34172	6.30763	5.65377	6.2202	5.7648	7.67353	6.90489	6.94336	5.46301	6.35647
ENSMUSG00000058331	Zfp85	-0.826462	0.321193	10.4559	0.0012226	0.120128	1.33508	1.13227	0.91912	0.608756	0.359162	0.712756	1.28644	1.41529	1.6269	1.02529	1.29247
ENSMUSG00000028801	Stpg1	-0.840172	0.0876525	9.83438	0.0017128	0.152264	1.51668	0.608333	0.346148	0.608756	0.646496	0.595643	1.03686	1.04752	0.955923	1.02529	1.7558
ENSMUSG00000099906	NA	-0.843725	3.73367	19.9712	7.86192e-06	0.00499995	3.10676	4.17552	3.92021	3.04338	2.86305	2.76405	4.70772	4.3175	4.50259	2.69137	4.09256
ENSMUSG00000048442	Smim5	-0.850283	0.366423	11.1706	0.000831021	0.0949586	1.01097	1.16332	0.76322	1.07203	0.538328	0.821072	2.05495	1.55281	1.38878	0.509506	0.946851
ENSMUSG00000064360	mt-Nd3	-0.859258	5.39408	21.928	2.83077e-06	0.00231203	3.96687	5.38432	3.92021	5.59544	5.01944	5.18743	5.62265	6.19023	6.21541	5.08307	5.70424
ENSMUSG00000079055	Slc8a3	-0.8686	0.273951	11.2316	0.000804147	0.0938267	0.592284	0.856457	1.11245	0.750544	1.20184	0.554392	1.35048	1.76582	1.26887	0.921579	1.2225
ENSMUSG00000034648	Lrrn1	-0.886904	0.502055	12.7714	0.000351967	0.0599136	1.0703	0.737723	0.858766	0.794871	1.20184	1.10439	1.70911	1.26327	1.91351	0.956985	1.32622
ENSMUSG00000104950	NA	-0.924872	0.403513	13.3836	0.000253832	0.0495085	1.01097	0.778396	0.550753	1.27343	0.646496	1.07552	1.03686	1.55281	1.67487	1.29803	1.45384
ENSMUSG00000009214	Mymk	-0.939011	0.222913	12.9207	0.00032497	0.057388	0.326326	1.03492	1.41452	0.505845	0.79491	0.468176	1.11268	1.48569	1.7213	0.410816	1.51365
ENSMUSG00000081683	Fzd10	-0.96068	0.2423	13.5001	0.000238551	0.0487091	0.374198	1.16332	0.625106	0.879636	1.16594	0.635746	1.21943	1.37876	1.6023	0.730205	1.54265
ENSMUSG00000031698	Mylk3	-0.976653	1.27259	19.3213	1.10466e-05	0.00591252	1.45123	1.85698	1.37197	0.837876	1.43087	1.18768	2.30167	1.90076	2.21874	1.88071	1.98438
ENSMUSG00000029205	Chrna9	-0.987136	1.08984	18.8029	1.44949e-05	0.00701554	1.20876	0.856457	1.59185	1.17624	1.46081	1.21441	2.86998	1.84829	1.65109	0.645932	1.82825
ENSMUSG00000105041	NA	-1.05404	0.461187	17.7384	2.53458e-05	0.00920052	0.708885	1.49154	0.76322	0.837876	0.538328	0.855443	2.0356	0.793721	1.69827	1.45487	1.07149
ENSMUSG00000029368	Alb	-1.09766	1.10195	23.4376	1.29034e-06	0.00140518	0.884444	0.0672002	0.625106	2.03463	0.294129	2.126	0.528919	2.04761	1.06795	3.39967	0
ENSMUSG00000022868	Ahsg	-1.22783	1.73473	33.6958	6.44405e-09	2.80703e-05	0.225535	0.251842	0.431502	2.34896	0	3.03538	0.0777296	1.87477	1.03157	4.33975	0
ENSMUSG00000030669	Calca	-1.28499	0.227193	23.876	1.02743e-06	0.00122058	0.671055	0.515141	0.512087	0.4515	0.841173	1.21441	1.70911	1.04752	1.52589	1.32539	1.1862

## Sheet: PL_DEGs_p01
Gene expression datasets (GSM4593259-4593282) have been deposited in the Gene Expression Omnibus (GEO) database with accession number GSE151905 (https://www.ncbi.nlm.nih.gov/geo/query/acc.cgi?acc=GSE151905).
ensembl	gene	logFC_PL_18vs28	logCPM	LR	PValue	FDR	18PL.1	18PL.2	18PL.3	18PL.4	18PL.5	18PL.6	28PL.1	28PL.2	28PL.3	28PL.4	28PL.5	28PL.6
ENSMUSG00000025467	Prap1	4.49068	7.14889	733.426	1.61184e-161	2.19451e-157	4.21424	4.19081	3.93764	10.4383	7.47696	3.95398	3.82258	3.14864	4.34675	2.8923	2.91332	4.30058
ENSMUSG00000032758	Kap	4.19802	3.19194	488.409	3.16186e-108	2.15243e-104	2.40517	0.934203	0.665951	6.40713	3.35694	1.63244	0.863099	0.404195	1.39982	0.366693	1.04141	1.16261
ENSMUSG00000021214	Akr1c18	3.45816	3.63809	400.394	4.52019e-89	2.05141e-85	1.53884	1.77774	1.58701	6.84222	3.82615	0.822467	1.21376	1.35775	1.86515	1.5973	1.30587	2.0288
ENSMUSG00000002204	Napsa	3.19348	3.57657	352.174	1.425e-78	4.85036e-75	1.94101	1.77774	1.53928	6.70154	3.92161	1.55909	1.96783	1.9063	1.82266	1.07018	1.19427	2.03999
ENSMUSG00000032091	Tmprss4	2.7548	2.00366	209.885	1.4554e-47	3.96304e-44	1.2065	1.64399	1.21405	4.85386	2.61741	1.6084	1.00067	1.231	0.964583	1.02985	0.499878	1.14199
ENSMUSG00000072849	Serpina1e	2.73473	2.01934	209.08	2.18065e-47	4.94827e-44	1.50125	1.08929	0.70973	4.98717	2.54871	0.942693	0.863099	0.621915	1.21507	0.604934	1.40946	1.09986
ENSMUSG00000022132	Cldn10	2.32502	1.82551	153.921	2.41045e-35	4.10229e-32	1.71337	1.22932	1.21405	4.59238	2.46171	0.98064	1.09587	0.978232	1.34083	0.658817	0.941264	1.33597
ENSMUSG00000025329	Padi1	2.12117	2.34771	148.488	3.71063e-34	5.61336e-31	2.44531	1.56159	1.6103	5.09145	2.30392	1.6084	1.75096	1.26375	1.71062	1.35768	0.906274	1.79794
ENSMUSG00000040412	5330417C22Rik	2.05039	1.22503	105.247	1.07838e-24	1.22351e-21	1.13467	1.20238	0.83362	4.03364	1.1735	0.863665	1.06483	0.811046	0.964583	0.54896	0.590832	1.16261
ENSMUSG00000024164	C3	1.88522	5.44595	159.469	1.47776e-36	2.87425e-33	5.17186	3.1172	3.05029	8.21603	5.50287	4.28871	4.18929	4.80734	4.06175	2.95825	4.87039	4.08534
ENSMUSG00000032496	Ltf	1.87233	2.57334	124.731	5.82778e-29	7.93452e-26	4.23729	1.56159	1.35857	4.81311	1.58377	2.11432	1.78945	1.75328	1.48402	1.96123	0.870415	2.41982
ENSMUSG00000031891	Hsd11b2	1.7963	1.52036	90.9689	1.45947e-21	1.52851e-18	1.34026	1.405	1.18333	4.10611	2.21804	0.822467	1.32273	1.38778	1.0407	1.07018	0.795906	1.22274
ENSMUSG00000017723	Wfdc2	1.66848	3.78124	116.367	3.95022e-27	4.8893e-24	2.82588	3.99672	3.61968	6.17187	3.80274	3.04866	2.74138	2.80364	3.29687	2.85816	2.4375	3.14996
ENSMUSG00000026365	Cfh	1.50525	1.44008	64.9255	7.77854e-16	7.06033e-13	1.74588	1.17493	1.27361	3.93942	1.83521	0.59673	1.21376	1.55587	0.924965	0.945653	1.30587	1.3177
ENSMUSG00000063130	Calml3	1.44216	1.58386	62.5948	2.53918e-15	2.03358e-12	1.08471	1.49655	1.30249	4.09967	1.8581	1.37188	1.42405	1.38778	1.21507	1.25646	0.941264	1.68848
ENSMUSG00000033715	Akr1c14	1.43198	1.67026	63.1771	1.88936e-15	1.60772e-12	1.57548	1.30724	1.3308	4.14415	2.04927	1.34304	1.62894	0.766037	1.63897	1.25646	1.22299	1.65976
ENSMUSG00000088252	NA	1.34338	3.55335	75.8802	3.01405e-18	2.93117e-15	2.5035	2.84847	2.39313	5.99319	4.17509	2.47491	3.11161	2.71168	2.6277	3.10133	2.59959	3.21061
ENSMUSG00000026938	Fcna	1.33831	1.67138	55.704	8.4247e-14	5.73511e-11	1.31881	1.20238	1.30249	4.15662	2.14545	1.25288	1.06483	1.58207	1.39982	0.54896	2.04569	1.57002
ENSMUSG00000026822	Lcn2	1.28468	2.01085	55.7169	8.36966e-14	5.73511e-11	3.38072	1.05958	0.947707	4.06703	2.02924	1.70224	1.69124	1.73003	1.3104	1.6778	2.09314	1.64519
ENSMUSG00000095079	Igha	1.23605	1.81538	49.8917	1.62473e-12	1.05337e-09	2.14977	1.25577	0.910672	4.16897	2.28714	1.37188	1.24178	1.9472	1.51103	0.604934	1.61846	2.08388
ENSMUSG00000000318	Clec10a	1.22516	1.84343	48.9917	2.57049e-12	1.59078e-09	1.96881	1.79588	1.4388	3.88429	2.75793	1.74696	1.39938	1.38778	1.63897	1.35768	2.07749	1.70262
ENSMUSG00000052187	Hbb-y	1.19554	0.707054	32.8275	1.00711e-08	4.89708e-06	1.52017	2.98118	1.78418	0.427746	0.484915	0.736362	0.967487	0.854694	1.14783	1.10941	1.10451	0.530702
ENSMUSG00000031958	Ldhd	1.0881	0.649075	27.3359	1.71005e-07	7.51045e-05	1.15901	0.867176	0.371065	2.97531	1.1735	1.05367	0.933524	0.978232	0.964583	0.604934	1.07331	1.05646
ENSMUSG00000001349	Cnn1	1.05739	3.40489	47.2546	6.234e-12	3.69026e-09	2.24382	2.65341	2.01108	5.63077	4.27629	2.73012	2.95959	2.3795	2.35703	2.19802	4.02463	2.92109
ENSMUSG00000079597	Gm5483	0.955827	1.29265	26.3606	2.83265e-07	0.000116868	2.8106	1.58263	1.38581	1.4466	1.46948	2.67333	1.00067	1.52918	1.37063	1.1476	1.52929	1.5545
ENSMUSG00000050635	Sprr2f	0.950872	2.6436	35.2803	2.85505e-09	1.43969e-06	4.49805	1.4515	1.01904	3.74682	2.20023	3.08395	2.349	2.33396	2.26484	1.89542	1.83858	3.08125
ENSMUSG00000021943	Gdf10	0.943295	3.65748	38.6566	5.05315e-10	2.75195e-07	5.30463	3.66797	4.08205	3.53883	3.77294	3.30943	2.89928	3.405	3.75788	2.6872	2.65334	3.68684
ENSMUSG00000028713	Cyp4b1	0.862864	0.299253	15.0594	0.000104183	0.0190611	1.55728	0.901078	1.15193	1.54468	1.1735	1.31361	1.00067	1.16318	0.884228	0.54896	0.67639	0.764437
ENSMUSG00000031722	Hp	0.861218	2.00218	25.9045	3.58737e-07	0.000139549	2.44531	2.26808	1.93934	3.93219	1.83521	1.4279	1.84532	2.04465	1.75649	1.6778	1.63992	2.32241
ENSMUSG00000022636	Alcam	0.846089	1.26629	20.7239	5.30503e-06	0.00164154	2.00955	0.998254	0.75222	3.24993	1.49892	1.70224	1.51872	1.38778	1.73374	1.10941	1.16497	1.4068
ENSMUSG00000034855	Cxcl10	0.845381	0.311241	14.5804	0.000134305	0.0237475	1.94101	1.25577	0.526029	1.10463	1.34536	1.22153	0.898741	0.671573	0.884228	0.809352	1.10451	0.764437
ENSMUSG00000037095	Lrg1	0.841034	0.908292	18.2022	1.98654e-05	0.0052013	1.18295	1.38117	1.05343	2.9397	1.09858	1.34304	0.750565	1.68238	0.661268	1.56943	0.941264	1.24224
ENSMUSG00000027901	Dennd2d	0.826037	0.404319	14.4867	0.00014115	0.0243261	0.923535	1.405	1.41255	1.52559	1.09858	1.70224	0.826554	0.517158	1.113	0.760898	1.13506	0.988806
ENSMUSG00000021390	Ogn	0.800795	1.86897	21.7641	3.08308e-06	0.00107631	1.98252	1.72193	1.69986	3.84248	2.1822	1.70224	1.88139	1.7064	1.58915	1.77859	2.07749	1.93606
ENSMUSG00000037860	Aim2	0.790202	1.11324	17.1796	3.40065e-05	0.00771664	2.02287	1.405	1.84434	1.91113	2.27018	1.53379	1.37428	1.55587	1.24756	1.25646	1.13506	1.37182
ENSMUSG00000029086	Prom1	0.79017	5.52116	29.7904	4.81377e-08	2.18465e-05	5.16436	5.69097	5.66435	7.01343	5.46795	5.40225	5.04966	5.2303	5.07557	5.46902	4.87265	4.88981
ENSMUSG00000062593	Gm49339	0.789512	0.625631	14.5045	0.000139823	0.0243261	1.9961	1.66387	1.24414	0.882567	1.1735	1.72477	1.18517	1.09202	1.113	0.945653	0.795906	1.07832
ENSMUSG00000001128	Cfp	0.779844	0.652592	14.2934	0.00015641	0.0259698	1.62874	1.38117	1.01904	1.94026	1.37741	1.53379	1.26927	0.978232	0.842308	1.07018	1.30587	0.843168
ENSMUSG00000030207	Fam234b	0.77637	0.972122	15.8578	6.8284e-05	0.0134737	1.64607	1.54023	1.67798	2.22694	1.63768	1.58396	1.51872	1.35775	1.00314	1.3899	1.07331	1.09986
ENSMUSG00000006143	Upk3bl	0.772766	1.32668	17.6953	2.59271e-05	0.00619295	1.44296	1.93329	0.87266	3.09669	2.56272	0.329	1.84532	0.978232	0.338345	0.901635	2.40026	1.3177
ENSMUSG00000026395	Ptprc	0.770199	1.39226	17.8493	2.39101e-05	0.00602845	2.19756	2.02839	1.56334	2.21507	2.02924	2.24479	1.49563	1.58207	1.39982	1.25646	1.52929	1.74425
ENSMUSG00000026833	Olfm1	0.752074	2.03981	19.9696	7.86823e-06	0.00223179	2.57762	1.94958	1.78418	3.82697	2.36912	1.63244	2.15632	1.60781	2.06062	1.84982	2.07749	2.10534
ENSMUSG00000019088	Dnase1l1	0.744501	4.90832	26.009	3.39824e-07	0.000136079	5.39452	5.26582	5.37761	5.21427	5.16245	5.16331	5.27658	4.01289	4.07991	4.10484	5.16864	3.92264
ENSMUSG00000020704	Asic2	0.739503	1.72484	17.9609	2.25491e-05	0.00579258	2.02287	2.64343	1.80451	3.10956	2.08851	1.63244	1.86347	2.02568	1.58915	1.91769	0.975425	1.97154
ENSMUSG00000019987	Arg1	0.736179	1.55529	17.0576	3.62637e-05	0.00809394	3.25084	1.25577	0.87266	2.77165	1.46948	1.72477	1.69124	2.5485	1.4565	1.42142	0.833641	1.4068
ENSMUSG00000006574	Slc4a1	0.713545	2.80115	20.3892	6.31862e-06	0.00187018	2.49397	4.64551	3.24138	2.54395	2.86352	1.97086	2.56405	2.83666	2.72318	1.70366	2.79397	2.84661
ENSMUSG00000051839	Gypa	0.712763	3.19117	21.3138	3.89916e-06	0.00132314	2.95662	4.90977	3.67595	3.30135	2.95131	2.30585	3.04954	3.04883	2.85551	2.49321	3.27052	2.98035
ENSMUSG00000024675	Ms4a4c	0.708425	0.0809226	9.33962	0.00224252	0.215013	1.1099	1.25577	0.75222	1.20403	1.27905	1.15671	0.540987	0.671573	0.754626	0.901635	0.795906	0.988806
ENSMUSG00000025355	Mmp19	0.681847	2.44592	17.7345	2.53983e-05	0.00619295	3.6577	1.91681	1.93934	3.1845	3.2398	2.73012	2.25587	2.46647	1.92662	1.72907	2.65334	2.73404
ENSMUSG00000082609	NA	0.669837	0.719943	10.8492	0.000988359	0.117307	1.71337	1.51856	1.7214	1.73951	1.24472	1.08884	1.09587	1.19749	1.42844	1.10941	1.25115	0.737209
ENSMUSG00000018927	Ccl6	0.667208	3.50666	19.3216	1.10448e-05	0.00306888	5.10921	2.98908	2.41973	4.14102	3.25713	3.73279	3.12672	3.77237	3.07048	3.011	3.15604	3.37862
ENSMUSG00000085940	NA	0.666661	0.342022	9.21487	0.00240057	0.220837	0.805126	0.760408	0.665951	1.70599	1.71496	1.67934	0.711014	1.231	1.21507	0.300434	1.30587	0.59278
ENSMUSG00000038721	Hoxb7	0.663755	0.70624	10.6922	0.00107586	0.123876	1.40275	1.08929	0.983816	2.39413	1.81195	0.691303	0.967487	1.12804	1.14783	0.945653	1.3586	1.16261
ENSMUSG00000041731	Pgm5	0.663421	1.68662	14.3677	0.000150361	0.0255896	1.82408	1.96569	1.18333	3.36179	2.69575	1.18948	1.75096	1.41719	1.34083	1.25646	2.83175	1.24224
ENSMUSG00000030218	Mgp	0.661352	6.288	21.2723	3.98449e-06	0.00132314	5.57949	5.92112	5.90462	7.97918	6.65562	5.85586	6.04273	5.86643	5.60371	5.66442	6.39079	5.93284
ENSMUSG00000027356	Fermt1	0.658705	1.96885	15.2072	9.63364e-05	0.0179674	2.87079	2.05874	1.46459	3.10956	2.77005	2.06218	2.09618	1.98697	2.00471	1.22108	1.5521	2.5585
ENSMUSG00000028970	Abcb1b	0.658668	5.40534	20.7419	5.2553e-06	0.00164154	4.73713	5.43447	5.20672	6.94053	5.72305	5.08055	5.0849	5.08669	5.26002	4.70064	4.8929	5.34468
ENSMUSG00000079436	Kcnj13	0.656151	0.787262	10.7297	0.00105432	0.122688	0.805126	1.99738	1.82456	1.31937	1.43944	1.87337	0.967487	1.12804	1.48402	0.856231	0.906274	1.50693
ENSMUSG00000022758	P2rx6	0.655311	0.37417	9.0987	0.00255792	0.229119	1.03296	1.30724	1.74263	1.17982	0.935951	1.50804	0.628504	1.231	0.884228	0.856231	0.906274	1.09986
ENSMUSG00000086109	NA	0.654999	1.65514	13.6817	0.000216555	0.0335045	1.57548	2.68294	3.23391	1.54468	1.58377	1.91316	1.80831	1.65795	1.66325	2.67417	1.38425	0.893365
ENSMUSG00000032318	Isl2	0.639552	0.709635	9.81132	0.00173441	0.17815	1.68011	1.25577	1.67798	1.15519	1.13653	2.02634	1.09587	1.73003	1.24756	1.22108	0.634245	0.791161
ENSMUSG00000096094	A630095N17Rik	0.635863	0.329485	8.44989	0.00365066	0.277675	1.55728	0.966584	1.46459	0.969893	1.20955	1.37188	0.585409	1.26375	0.661268	0.901635	0.757157	1.22274
ENSMUSG00000049130	C5ar1	0.633302	0.681623	9.69272	0.00185	0.186576	2.16187	1.28173	0.910672	1.80431	0.847201	1.37188	1.12626	1.41719	0.708702	1.02985	1.19427	1.16261
ENSMUSG00000105870	NA	0.622796	1.50004	12.1041	0.000503123	0.0652383	2.06213	1.405	1.90209	2.80369	2.25301	1.79034	1.71142	1.60781	1.80094	1.1476	1.89321	1.63046
ENSMUSG00000027716	Trpc3	0.62238	0.400241	8.28455	0.00399838	0.291112	1.22967	1.20238	1.35857	1.72285	1.40876	0.736362	0.898741	1.01717	1.0773	1.10941	1.10451	0.68116
ENSMUSG00000061684	NA	0.619616	1.18372	10.8446	0.000990839	0.117307	1.9961	1.64399	1.30249	1.25128	1.58377	2.80606	1.26927	1.68238	1.86515	1.25646	1.30587	1.20297
ENSMUSG00000036887	C1qa	0.619419	6.14698	18.6407	1.57813e-05	0.00421299	6.68763	5.76187	5.71088	7.03341	6.37724	6.59001	5.68526	6.08948	5.48102	5.51539	5.97568	6.08233
ENSMUSG00000027978	Prss12	0.616871	3.248	16.1076	5.98441e-05	0.012535	3.62748	3.10997	3.45581	4.24971	3.73015	3.30943	3.11161	3.13985	3.10635	2.9366	2.9221	3.19569
ENSMUSG00000021125	Arg2	0.614878	0.439627	8.32972	0.00390017	0.285488	1.2065	0.966584	0.983816	1.94026	1.01956	1.55909	0.933524	0.719578	0.661268	0.54896	1.59668	1.12108
ENSMUSG00000073491	Ifi213	0.609099	1.14844	10.4756	0.00120958	0.136103	1.89826	1.86622	1.3308	2.11645	2.12672	1.45511	1.42405	1.231	1.0773	1.25646	1.92852	1.4068
ENSMUSG00000025930	Msc	0.603189	3.81275	16.1944	5.71631e-05	0.0121605	4.90666	3.79962	3.05029	4.55991	4.26348	3.53659	3.39976	4.3041	3.51935	2.83494	3.59006	3.52511
ENSMUSG00000048126	Col6a3	0.602433	6.43616	17.7125	2.56936e-05	0.00619295	7.69057	6.26008	6.17442	6.86471	6.79115	5.60262	5.65432	6.63995	6.02621	5.45386	6.53161	6.05502
ENSMUSG00000034685	Fam171a2	0.600278	3.39457	15.5009	8.24679e-05	0.0155944	3.76864	2.98908	3.10869	4.75077	3.91617	3.14371	3.19997	3.26644	3.16704	3.04174	3.21442	3.36089
ENSMUSG00000097579	NA	0.59789	0.534598	8.11258	0.00439592	0.298609	1.2065	1.42844	1.08702	1.70599	1.73983	1.05367	1.06483	1.26375	0.884228	1.10941	0.870415	1.09986
ENSMUSG00000038463	Olfml2b	0.595531	4.57889	16.5059	4.85e-05	0.0104814	4.75919	4.77228	4.30536	5.57267	5.20548	4.25427	4.21072	4.18091	4.00588	4.11452	4.8054	4.43163
ENSMUSG00000053553	3110082I17Rik	0.587114	1.47569	10.6805	0.00108272	0.123876	1.94101	2.08847	1.86384	2.21507	2.38497	1.93265	1.49563	1.73003	1.42844	1.82646	1.45859	1.88735
ENSMUSG00000094942	Gm3604	0.581863	0.985427	9.02484	0.00266335	0.232446	1.57548	1.79588	2.07942	1.54468	1.66391	1.50804	1.21376	1.68238	1.4565	0.945653	1.45859	1.12108
ENSMUSG00000085757	NA	0.58065	0.593806	7.82474	0.0051536	0.323506	1.27493	1.42844	1.01904	1.46676	2.06902	1.15671	1.15602	0.517158	0.661268	1.56943	1.22299	1.16261
ENSMUSG00000056648	Hoxb8	0.578372	0.494765	7.55173	0.00599526	0.348349	0.835652	1.35695	1.30249	2.20311	0.892258	0.98064	0.863099	1.01717	1.24756	0.604934	1.07331	1.24224
ENSMUSG00000037709	Fam13a	0.578368	1.1948	9.60722	0.00193814	0.191831	1.423	1.38117	1.21405	3.16613	1.34536	1.12317	1.47216	1.68238	1.82266	1.25646	1.22299	1.26148
ENSMUSG00000053101	Gpr141	0.578051	0.308677	6.90311	0.00860461	0.412506	1.00637	1.30724	1.38581	1.20403	1.09858	1.45511	0.826554	1.16318	0.884228	0.856231	0.975425	0.917824
ENSMUSG00000073418	C4b	0.57492	1.82233	11.1658	0.000833192	0.101285	2.22088	1.17493	1.05343	3.59026	2.36912	2.04437	1.54145	2.39436	2.02359	1.02985	2.5886	1.26148
ENSMUSG00000021209	Ppp4r4	0.574863	0.66947	7.94856	0.00481256	0.312332	1.46265	1.405	1.18333	1.9688	1.20955	1.4279	1.12626	1.01717	1.0407	1.35768	0.941264	1.28047
ENSMUSG00000027330	Cdc25b	0.574565	5.91536	15.9893	6.37029e-05	0.0131331	5.65418	6.98916	6.19285	5.94999	6.14449	5.7946	5.33954	5.71777	5.75541	5.23409	5.80809	5.79604
ENSMUSG00000104493	NA	0.573329	0.479086	7.32095	0.00681554	0.36782	1.31881	1.30724	1.65577	1.29703	1.52776	0.942693	1.32273	0.978232	0.754626	0.988368	0.906274	1.12108
ENSMUSG00000030148	Clec4a2	0.569012	1.57773	10.291	0.0013368	0.147972	1.82408	1.84895	1.80451	2.47596	2.52029	2.29083	1.95095	1.82086	1.63897	1.62463	1.59668	1.7305
ENSMUSG00000044026	Slc35g1	0.568434	2.62369	12.6894	0.00036774	0.0516162	2.69881	2.7023	2.37964	4.2613	2.72095	2.33544	2.349	2.5485	2.7798	2.57956	2.56636	2.4949
ENSMUSG00000024610	Cd74	0.567959	0.388774	6.95909	0.00833944	0.412506	1.1099	1.25577	1.27361	1.9546	0.800691	0.942693	0.540987	1.231	0.799133	1.22108	0.717339	1.22274
ENSMUSG00000035385	Ccl2	0.566728	2.79563	12.9248	0.000324253	0.046965	4.11507	2.77723	2.01108	3.30695	3.71768	1.81155	2.4724	2.58783	2.14925	2.49321	3.55661	2.4949
ENSMUSG00000018479	1700125H20Rik	0.565059	1.0429	8.72481	0.00313908	0.253348	1.91265	1.51856	1.51481	1.61861	1.63768	2.14806	1.32273	1.19749	1.56358	1.42142	1.04141	1.57002
ENSMUSG00000037962	Rflna	0.555665	2.40407	11.6883	0.000628935	0.0800275	1.98252	3.87832	3.20361	1.78838	2.1822	2.8782	2.11145	2.58783	2.82355	2.08448	1.5521	2.7202
ENSMUSG00000090231	Cfb	0.554916	2.84241	12.4801	0.000411316	0.0560007	3.55136	1.96569	2.07942	4.07362	3.50208	3.04866	2.36183	2.8475	2.48515	2.30327	3.37018	2.8144
ENSMUSG00000062488	Ifit3b	0.553107	3.51785	13.3043	0.000264804	0.0387668	4.2906	3.15983	3.41672	3.96799	4.1887	3.80331	3.08864	3.58423	3.28126	3.07185	3.62814	3.35194
ENSMUSG00000024397	Aif1	0.5528	2.71117	12.168	0.000486153	0.063644	2.90718	2.93283	2.71651	3.63993	2.794	3.43774	3.00935	2.45233	2.44369	2.1797	2.7747	2.77478
ENSMUSG00000087610	Gm16253	0.552192	0.579263	7.08698	0.00776458	0.394951	1.31881	1.17493	1.24414	1.63651	1.68966	1.37188	1.06483	1.09202	0.708702	1.18481	1.0088	1.35401
ENSMUSG00000105041	NA	0.552068	1.37716	9.24489	0.00236154	0.220146	2.04916	1.60338	1.58701	2.41503	2.40065	1.6084	2.001	1.19749	1.73374	1.25646	1.33248	1.79794
ENSMUSG00000022756	Slc7a4	0.55081	1.0874	8.4809	0.00358894	0.277633	1.59345	0.998254	1.38581	2.69683	1.68966	1.55909	1.39938	1.60781	1.39982	0.809352	1.22299	1.71663
ENSMUSG00000056071	S100a9	0.546687	3.91764	13.4102	0.000250265	0.0374434	4.83858	4.15613	3.99627	3.67933	3.92703	4.4863	3.65554	3.82269	3.53259	3.90753	3.65474	3.73581
ENSMUSG00000022584	Ly6c2	0.546077	0.571494	6.88675	0.0086837	0.413387	1.66319	1.30724	1.35857	1.52559	1.40876	1.05367	1.00067	0.938217	1.27932	1.51204	0.546072	1.14199
ENSMUSG00000087233	NA	0.544699	0.734446	7.32499	0.00680023	0.36782	1.50125	1.49655	1.80451	1.46676	1.27905	1.50804	1.29625	1.231	0.964583	0.809352	1.25115	1.38942
ENSMUSG00000032649	Colgalt2	0.544245	1.25185	8.67315	0.00322933	0.258563	2.12527	1.88328	1.80451	1.94026	1.81195	1.72477	1.47216	1.52918	1.39982	1.42142	1.38425	1.7847
ENSMUSG00000029925	Tbxas1	0.543528	0.916738	7.73704	0.00540994	0.331785	2.12527	0.832457	1.18333	1.98287	1.78831	1.48181	1.37428	1.9269	1.21507	0.988368	0.975425	1.12108
ENSMUSG00000025044	Msr1	0.541982	1.51962	9.24648	0.00235949	0.220146	2.92858	1.49655	1.46459	1.89635	1.61098	2.46156	1.37428	2.13592	1.82266	1.18481	1.85702	1.64519
ENSMUSG00000090470	Prr23a3	0.541177	0.708255	7.10947	0.00766779	0.39247	1.66319	1.60338	1.41255	1.42616	1.34536	1.48181	1.09587	0.89706	1.14783	1.70366	1.0088	1.09986
ENSMUSG00000074158	Zfp976	0.539808	0.822943	7.34731	0.00671631	0.36782	1.61121	1.54023	1.38581	1.86631	1.61098	1.34304	1.21376	1.52918	1.0773	1.45226	1.43423	0.709457
ENSMUSG00000005800	Mmp8	0.537335	0.937381	7.60055	0.00583505	0.341318	2.42538	1.25577	1.48992	0.997866	1.09858	2.02634	1.12626	1.65795	1.66325	1.291	0.975425	1.09986
ENSMUSG00000029154	Cwh43	0.537135	0.881162	7.54651	0.00601263	0.348349	1.40275	1.4742	1.35857	2.35141	1.49892	1.22153	1.15602	1.16318	1.14783	0.760898	1.59668	1.5545
ENSMUSG00000108599	NA	0.536855	0.938238	7.59867	0.00584114	0.341318	1.1099	1.81379	1.99348	1.88141	1.52776	1.45511	0.967487	1.50198	0.964583	1.54102	1.43423	1.37182
ENSMUSG00000098318	NA	0.536755	0.944602	7.60074	0.00583444	0.341318	1.61121	1.88328	1.78418	1.56352	1.66391	1.4279	1.49563	1.19749	1.37063	1.42142	1.30587	1.12108
ENSMUSG00000049037	Clec4a1	0.534658	1.36259	8.64195	0.0032851	0.260038	2.17386	1.83148	1.58701	2.22694	2.28714	1.53379	1.29625	1.65795	1.18184	1.6778	1.66106	1.91191
ENSMUSG00000012350	Ehf	0.534651	0.820553	7.38977	0.0065596	0.367732	2.12527	0.604524	0.70973	2.36221	1.71496	0.691303	1.37428	1.16318	0.884228	0.658817	1.04141	1.81106
ENSMUSG00000034248	Slc25a37	0.534627	6.98831	14.0535	0.000177679	0.0291459	6.58917	8.26859	7.58012	6.92923	6.83581	6.21843	6.59514	6.96335	6.62788	6.22153	6.89446	6.82886
ENSMUSG00000021966	Prss52	0.532479	0.734947	6.92976	0.00847729	0.412506	1.61121	1.22932	1.27361	1.34137	2.04927	1.48181	1.56382	1.16318	0.708702	1.56943	0.975425	1.01171
ENSMUSG00000054325	Lce3a	0.529832	1.56907	8.93646	0.00279534	0.237866	1.82408	1.83148	2.47151	1.85106	2.94062	1.48181	1.98451	1.05508	2.13195	1.10941	1.63992	2.0621
ENSMUSG00000079227	Ccr5	0.528963	1.05117	7.66366	0.00563442	0.338211	2.12527	1.4515	1.18333	1.85106	1.58377	1.97086	1.34874	1.60781	1.51103	1.51204	1.0088	1.3177
ENSMUSG00000046159	Chrm3	0.526081	0.787459	6.92226	0.00851293	0.412506	1.48208	1.33231	1.80451	1.58212	1.68966	1.37188	1.29625	0.978232	1.0407	1.291	1.59668	1.05646
ENSMUSG00000038569	Rad9b	0.526033	0.867285	7.12586	0.00759802	0.390651	1.62874	1.35695	1.69986	1.60048	1.55603	1.76881	1.51872	1.29577	1.14783	1.32472	1.07331	1.24224
ENSMUSG00000063286	NA	0.521855	1.0664	7.53821	0.00604039	0.348474	2.06213	2.02839	1.27361	1.78838	1.71496	1.37188	1.56382	1.19749	1.18184	1.48246	1.40946	1.49072
ENSMUSG00000074207	Adh1	0.519256	1.57	8.62707	0.00331204	0.260656	1.68011	1.49655	1.6103	3.14126	1.76427	2.2603	1.78945	1.58207	2.00471	1.54102	1.57456	1.89968
ENSMUSG00000079553	Kifc1	0.518727	1.72225	8.91718	0.00282501	0.238897	1.95498	2.48479	2.36602	2.59062	2.06902	1.8934	1.80831	1.96722	1.84406	1.6778	1.7818	2.0288
ENSMUSG00000060586	H2-Eb1	0.518418	1.64952	8.7325	0.00312588	0.253348	2.07498	1.62382	2.04565	3.17228	1.83521	1.65608	1.82693	2.13592	1.66325	2.02417	1.61846	1.53882
ENSMUSG00000032085	Tagln	0.518282	5.01198	12.7438	0.000357187	0.0506573	4.27676	4.57638	3.57895	6.79018	5.72461	3.82954	5.03772	4.23145	4.00113	4.50858	5.70624	4.4548
ENSMUSG00000073940	Hbb-bt	0.518271	12.2829	13.3774	0.000254677	0.0376894	11.7083	13.7529	12.7563	12.1327	11.9774	11.3583	11.9015	12.352	11.9225	11.3086	12.2344	12.0705
ENSMUSG00000048826	Dact2	0.517171	1.18569	7.66222	0.00563891	0.338211	1.62874	1.4515	1.24414	2.65352	1.94621	1.53379	0.933524	1.47427	1.4565	1.72907	1.6819	1.50693
ENSMUSG00000039158	Akna	0.511923	2.71749	10.4064	0.00125581	0.140147	3.08922	3.08806	3.04175	3.15375	3.36495	2.86811	2.48418	2.82574	2.7798	2.60723	2.81299	2.45367
ENSMUSG00000040146	Rgl3	0.510064	1.17879	7.47032	0.00627243	0.360334	1.62874	2.01297	1.65577	2.39413	1.49892	1.45511	1.44831	1.60781	1.4565	1.1476	1.5061	1.61559
ENSMUSG00000030329	Pianp	0.509922	1.23473	7.61424	0.00579091	0.341318	2.13757	1.60338	1.84434	2.38357	1.58377	1.28356	1.34874	1.231	1.39982	1.51204	1.66106	1.79794
ENSMUSG00000036905	C1qb	0.508466	2.39087	9.80511	0.00174028	0.17815	3.26773	2.3805	2.16053	2.9397	2.41616	3.29444	2.66064	2.71168	2.11445	1.8728	2.41278	2.38516
ENSMUSG00000027306	Nusap1	0.507631	1.82911	8.74671	0.00310161	0.253348	1.82408	3.2282	2.28151	2.34053	1.94621	1.83245	2.001	2.17087	2.23274	1.48246	1.63992	1.99472
ENSMUSG00000024251	Thada	0.504957	0.902784	6.69038	0.00969344	0.441874	1.52017	1.70283	1.84434	1.82006	1.43944	1.31361	1.44831	1.231	1.48402	0.604934	1.43423	1.37182
ENSMUSG00000044254	Pcsk9	0.499478	1.65004	8.10056	0.00442516	0.298609	1.82408	1.02924	0.371065	3.29008	2.7084	2.02634	1.84532	2.18804	1.73374	0.490726	2.68465	0.917824
ENSMUSG00000038147	Cd84	0.498841	1.64824	8.11432	0.00439168	0.298609	2.7235	1.96569	1.4388	2.28485	1.73983	2.51425	2.04938	2.27092	1.48402	1.291	1.7818	1.77134
ENSMUSG00000026358	Rgs1	0.48975	1.81508	8.15037	0.00430523	0.298609	2.91435	1.4742	1.27361	3.12867	1.81195	2.18103	2.323	2.1535	1.90642	1.6778	1.74267	1.74425
ENSMUSG00000004698	Hdac9	0.483182	1.83468	7.93863	0.00483905	0.312332	2.20927	2.344	2.69489	2.1666	2.1822	2.36443	1.98451	1.98697	2.07879	1.82646	1.5521	2.21795
ENSMUSG00000048070	Pirt	0.483166	3.09131	9.72688	0.00181593	0.184507	3.28995	3.43905	3.83266	2.78776	3.29956	3.75486	2.76088	2.98151	3.10635	3.25792	2.80351	3.07038
ENSMUSG00000028459	Cd72	0.48171	2.12164	8.39059	0.00377168	0.28371	2.73164	2.48479	2.41973	2.66229	2.47658	2.63814	2.24206	1.86421	1.63897	2.46324	2.29598	2.40259
ENSMUSG00000005357	Slc1a6	0.477113	1.23653	6.65694	0.00987705	0.447915	1.91265	1.60338	1.58701	1.9968	2.23563	1.74696	1.24178	1.41719	1.53754	0.988368	1.8199	1.87491
ENSMUSG00000040204	Pclaf	0.476366	1.57346	7.26608	0.00702691	0.375182	1.91265	2.36844	1.46459	2.5152	2.06902	2.14806	1.75096	1.63309	1.92662	1.25646	2.07749	1.79794
ENSMUSG00000032226	Gcnt3	0.471998	1.95654	7.81554	0.00517989	0.323506	2.88546	1.99738	2.37964	2.46599	2.67011	1.95188	1.84532	2.06337	2.19992	1.77859	1.63992	2.5585
ENSMUSG00000032291	Crabp1	0.46713	2.3285	8.17481	0.00424761	0.298609	1.18295	2.65341	3.07561	3.07058	2.77005	3.05757	2.33606	1.19749	2.68811	2.3694	2.5886	2.51908
ENSMUSG00000037624	Kcnk2	0.467074	2.95164	8.98644	0.00271991	0.234377	3.471	2.91635	2.70574	3.57642	3.55907	3.36787	3.19281	2.46647	2.82355	2.75061	2.65334	3.24485
ENSMUSG00000042096	Dao	0.465935	1.69097	7.08053	0.00779258	0.394951	1.34026	2.22858	2.87872	2.22694	1.88064	2.32072	1.88139	1.96722	1.4565	2.52257	1.63992	1.50693
ENSMUSG00000013150	Gfod2	0.463716	2.2706	7.98831	0.00470804	0.31179	2.70708	2.47357	2.75881	2.77165	2.44668	2.95646	2.25587	2.27092	2.4987	2.28625	1.91097	2.5585
ENSMUSG00000060726	Tmsb15a	0.460523	2.21611	7.78658	0.00526359	0.325744	2.52239	3.40401	2.98943	1.9688	1.76427	2.57753	2.21404	2.49433	2.32695	2.33672	1.99663	2.23752
ENSMUSG00000000317	Bcl6b	0.460242	2.24459	7.84229	0.0051038	0.323506	2.8634	2.75886	2.48417	2.671	2.88598	2.27564	2.6185	1.9269	2.23274	2.23396	2.1689	2.45367
ENSMUSG00000090626	Tex9	0.452954	2.1475	7.43418	0.00639965	0.36154	2.62208	2.36844	2.99828	2.66229	2.40065	2.35001	2.29652	2.31846	2.23274	2.40137	1.91097	2.13693
ENSMUSG00000041482	Piezo2	0.450252	2.21198	7.45083	0.00634072	0.361209	2.38467	2.83975	2.91658	2.41503	2.52029	2.70767	2.349	2.3493	2.28062	2.06465	2.01317	2.4949
ENSMUSG00000047139	Cd24a	0.450129	4.97019	9.60132	0.00194437	0.191831	4.64749	5.0372	4.82158	6.17493	5.03765	4.95274	4.61332	5.1206	4.82959	4.87011	4.69185	4.45061
ENSMUSG00000025270	Alas2	0.447703	7.19837	9.88899	0.0016627	0.173547	6.71714	8.20066	7.63401	7.4149	7.1804	6.75989	6.83134	7.33385	6.90423	6.41105	7.18415	6.97151
ENSMUSG00000047986	Palm3	0.446941	1.80327	6.74104	0.00942195	0.436326	1.53884	2.76808	2.45874	2.34053	2.47658	1.91316	1.49563	1.73003	2.11445	1.91769	2.25485	2.0621
ENSMUSG00000038879	Nipal2	0.444789	2.18726	7.23977	0.00713061	0.377007	2.56856	2.74025	2.47151	2.80369	2.47658	2.60208	2.04938	2.27092	2.40101	2.1797	2.2824	2.32241
ENSMUSG00000047728	BC025446	0.44262	2.21591	7.20139	0.00728469	0.379425	2.03608	2.39247	2.37964	3.27872	2.90808	2.51425	2.11145	2.40907	2.51213	1.93963	2.33598	2.29467
ENSMUSG00000048473	Sult6b2	0.440697	2.43672	7.38876	0.00656326	0.367732	1.9961	2.98908	3.16481	2.73887	3.16833	2.68487	2.18547	2.02568	2.89706	2.63438	2.57752	2.30398
ENSMUSG00000087107	NA	0.438816	3.19918	8.10358	0.00441778	0.298609	3.19895	3.5447	3.68145	3.79145	3.32443	3.4781	2.26955	3.69643	3.24954	3.72382	2.86857	2.32241
ENSMUSG00000027339	Rassf2	0.438465	2.73203	7.69316	0.00554305	0.335905	2.92858	2.98908	2.68396	3.79544	3.19555	2.58986	2.98468	2.63865	2.37184	2.78736	2.7453	2.67787
ENSMUSG00000025933	Tmem14a	0.434118	3.37048	8.09844	0.00443034	0.298609	3.45634	3.69238	3.70868	3.54358	3.89419	3.73279	2.98468	3.36028	3.43725	3.42272	3.11065	3.32018
ENSMUSG00000030713	Klk7	0.432477	3.87601	8.37972	0.00379431	0.283844	3.03763	3.33747	4.64116	3.75913	3.99057	5.10007	3.65033	3.31412	4.06631	3.34268	4.14582	3.73581
ENSMUSG00000096001	2610528A11Rik	0.428609	2.8601	7.45867	0.00631317	0.36115	3.49987	2.941	3.50012	2.94689	2.90808	3.28689	2.77053	3.34505	2.66425	2.82319	2.57752	2.67787
ENSMUSG00000036896	C1qc	0.428586	3.13655	7.74225	0.00539436	0.331785	3.77653	3.10271	2.65065	3.92493	3.31619	3.58049	3.17112	3.19182	2.89706	2.44802	3.29778	3.23515
ENSMUSG00000020844	Nxn	0.421597	3.95679	8.02793	0.00460614	0.307415	3.79218	3.9078	4.15116	4.89162	4.36287	3.91531	3.71673	3.69643	3.5716	3.71749	4.201	3.95255
ENSMUSG00000026126	Ptpn18	0.418247	3.53587	7.65359	0.00566595	0.338341	3.54213	3.69238	3.21884	4.6038	4.00603	3.39623	3.19997	3.74363	3.06138	3.47622	3.41443	3.62133
ENSMUSG00000029919	Hpgds	0.414938	3.39509	7.443	0.00636836	0.361272	3.55595	3.34365	2.98052	4.51706	3.80274	3.4102	3.26287	3.06749	3.48571	3.15856	3.42683	3.41344
ENSMUSG00000024479	Mal2	0.401797	3.16646	6.82767	0.00897562	0.419942	3.07009	2.04365	2.23732	4.85386	3.7425	2.76316	2.53036	3.33738	2.7798	1.98252	4.25067	2.61194
ENSMUSG00000053460	Ggcx	0.399547	3.46832	6.94162	0.00842127	0.412506	4.02191	3.70203	3.8669	3.68794	3.41213	3.74387	3.2071	3.50426	3.2171	3.47622	3.45737	3.43054
ENSMUSG00000039774	Galnt12	0.396476	3.18796	6.6359	0.00999439	0.450575	3.29545	3.25467	3.93303	3.64878	3.36495	3.32426	3.04159	3.11314	3.07048	3.50593	3.11832	2.91503
ENSMUSG00000032802	Srxn1	0.393971	6.74722	7.63304	0.00573085	0.340723	7.18181	6.44309	6.60005	7.09622	7.06277	7.10461	6.41071	6.65623	6.61237	6.57066	6.56565	6.47736
ENSMUSG00000033579	Fa2h	0.389396	3.70095	6.71574	0.00955654	0.439008	4.07405	3.81304	4.26558	3.9066	3.53796	4.09039	3.56416	3.68439	3.4925	3.96213	3.45131	3.42628
ENSMUSG00000015134	Aldh1a3	0.387964	5.21927	7.19044	0.00732932	0.379425	3.97812	5.90241	6.36359	5.30102	4.75316	5.10867	4.57803	5.23444	4.63768	5.80398	5.07525	4.55566
ENSMUSG00000024451	Arap3	0.3871	4.25482	6.89254	0.00865563	0.413387	4.62144	4.34348	4.60973	4.55286	4.43316	4.37316	3.89496	4.33524	4.13737	3.99392	4.0287	4.30754
ENSMUSG00000003477	Inmt	0.38626	3.90886	6.72489	0.00950765	0.438802	5.60186	3.79512	3.61394	3.35099	3.88864	2.83742	3.14167	4.8457	4.09337	2.91462	3.07958	3.71502
ENSMUSG00000021795	Sftpd	0.385367	4.59486	6.95123	0.00837615	0.412506	5.00226	2.36844	1.84434	6.18333	5.24943	4.14154	3.81328	5.03308	3.65872	2.81135	5.75254	3.44323
ENSMUSG00000035692	Isg15	0.381247	7.76816	7.20468	0.00727137	0.379425	7.8607	7.67386	7.86845	8.19598	8.21835	7.80602	7.45703	7.60621	7.32532	7.6104	7.81748	7.56769
ENSMUSG00000027765	P2ry1	0.379249	5.03948	6.83783	0.0089247	0.418999	4.78875	5.29002	5.92218	4.84233	4.82173	5.46718	4.86379	4.95502	4.85879	5.04723	4.79109	4.7673
ENSMUSG00000047281	Sfn	0.370153	7.87038	6.79597	0.0091364	0.426	8.22176	7.66741	8.06165	7.69245	7.82331	8.59335	7.65532	7.64945	7.78207	7.6257	7.71379	7.64732
ENSMUSG00000031097	Tnni2	-0.377901	7.57686	7.07143	0.00783229	0.394951	7.03128	7.98372	6.82011	7.33218	7.78649	6.94402	7.65564	8.16167	7.69127	7.77269	7.58107	7.61052
ENSMUSG00000030730	Atp2a1	-0.378551	5.25429	6.85902	0.0088195	0.415493	4.73713	5.50782	4.64681	5.03689	5.60621	4.70325	5.28671	5.8135	5.53793	5.55856	5.14445	5.32994
ENSMUSG00000018893	Mb	-0.382182	5.09308	6.95802	0.00834446	0.412506	4.66672	5.46029	4.39859	4.88602	5.23639	4.68037	5.1785	5.72072	5.28762	5.37557	5.0614	5.10612
ENSMUSG00000027559	Car3	-0.388448	6.29745	7.38004	0.00659517	0.36782	6.13032	6.09138	6.50929	6.75681	5.39547	5.10652	5.52487	7.2913	6.99969	6.92623	5.51917	5.43111
ENSMUSG00000025871	4833439L19Rik	-0.388664	4.16921	6.91525	0.00854635	0.412506	4.23156	3.94078	3.96047	4.0769	4.16135	3.8604	4.43969	4.6736	4.24586	4.24795	4.53176	4.28657
ENSMUSG00000010392	Gosr1	-0.393876	3.77798	6.91948	0.00852616	0.412506	3.87167	3.79512	3.5187	3.79145	3.71141	3.27167	4.18929	3.73198	3.72942	4.53043	4.22605	3.63983
ENSMUSG00000020921	Tmem101	-0.395262	3.99063	7.07629	0.00781108	0.394951	4.16401	3.92438	3.66487	3.98556	3.6732	3.74387	4.05358	4.59213	4.18427	4.27839	4.12315	4.1819
ENSMUSG00000021250	Fos	-0.398333	5.96219	7.72127	0.0054574	0.333195	6.24705	5.5565	4.94119	6.01132	6.13866	5.30278	6.26811	6.43327	5.95054	5.95564	6.27555	6.04326
ENSMUSG00000033196	Myh2	-0.398627	3.27626	6.77201	0.00925983	0.430282	2.69048	3.9078	3.04175	2.93247	3.56604	2.73012	3.51907	3.96888	3.74087	3.55649	3.12594	3.41773
ENSMUSG00000038141	Tmem181a	-0.401749	4.13073	7.37332	0.00661986	0.36782	3.91876	4.19765	4.24713	4.02347	3.83195	3.71038	4.53337	3.91835	4.35795	4.51225	4.44299	4.43587
ENSMUSG00000030672	Mylpf	-0.40279	6.6342	7.96718	0.0047633	0.31179	6.03899	7.0097	5.92218	6.39337	6.83292	6.03673	6.71557	7.21486	6.79309	6.9013	6.6553	6.63458
ENSMUSG00000061816	Myl1	-0.40613	3.7168	7.31583	0.00683499	0.36782	3.16329	4.07306	3.26359	3.60852	4.09062	3.15205	3.80391	4.39559	3.9178	3.91862	3.7065	4.09073
ENSMUSG00000057003	Myh4	-0.408017	7.91844	8.25426	0.00406564	0.294435	7.30077	8.35139	7.17224	7.59309	8.07854	7.33446	8.03975	8.49347	8.1004	8.16742	7.8808	7.90606
ENSMUSG00000061723	Tnnt3	-0.408199	6.51891	8.17052	0.00425767	0.298609	5.84257	6.90081	5.93145	6.24079	6.69589	5.93892	6.60664	7.04686	6.74484	6.79327	6.56915	6.49728
ENSMUSG00000007872	Id3	-0.410004	8.20034	8.34503	0.00386743	0.285488	7.97674	8.07333	7.51606	7.79565	8.15274	8.27736	8.53944	8.39019	8.66954	8.15312	8.02462	8.48959
ENSMUSG00000031972	Acta1	-0.410167	8.13741	8.34923	0.0038585	0.285488	7.52484	8.50172	7.42008	7.90264	8.3133	7.50202	8.27428	8.72717	8.2371	8.35098	8.18581	8.1334
ENSMUSG00000027936	Crtc2	-0.410306	4.48334	7.83599	0.00512161	0.323506	4.76713	4.85677	3.7512	4.60835	4.42168	2.32072	4.99925	4.39189	4.26582	5.29916	4.88394	4.14871
ENSMUSG00000091993	NA	-0.413578	3.06611	7.12455	0.00760356	0.390651	3.03105	3.26121	2.98052	2.73887	2.47658	3.42404	3.18562	3.80054	3.47203	3.60533	3.23571	2.89052
ENSMUSG00000070407	Hs3st3b1	-0.414344	2.73412	6.87279	0.00875177	0.415175	3.03105	2.40434	2.22229	3.10956	2.96191	2.35001	3.14167	3.63518	2.99597	2.52257	3.42065	2.46201
ENSMUSG00000030399	Ckm	-0.414557	6.87058	8.4587	0.00363302	0.277675	6.25977	7.27427	6.15178	6.58305	7.10943	6.15138	7.03925	7.4602	6.99132	7.15085	6.81357	6.8877
ENSMUSG00000048807	Slc35e4	-0.414648	4.23345	7.90478	0.00493043	0.315154	4.20842	4.0468	3.88133	4.35349	4.20218	3.76577	4.61063	4.28028	4.40191	4.10484	4.6867	4.71068
ENSMUSG00000060600	Eno3	-0.417066	5.31443	8.33533	0.00388814	0.285488	4.73511	5.71618	4.69389	5.10438	5.51732	4.6335	5.50333	5.87175	5.58635	5.65947	5.17233	5.32424
ENSMUSG00000017300	Tnnc2	-0.423362	8.36313	8.90052	0.00285089	0.239598	7.75212	8.76383	7.62582	8.01491	8.54323	7.74118	8.54331	8.95104	8.48007	8.63617	8.33613	8.335
ENSMUSG00000032648	Pygm	-0.425042	3.67893	7.98132	0.00472625	0.31179	3.37034	3.95698	3.34218	3.57642	3.85489	3.13533	3.88167	4.42122	3.71207	4.22581	3.78565	3.58361
ENSMUSG00000041605	5730559C18Rik	-0.431961	2.28132	6.96763	0.00829975	0.412506	2.63081	1.96569	2.17622	2.45594	2.33689	2.36443	2.349	2.93143	2.40101	2.44802	3.05583	2.8144
ENSMUSG00000038065	Mturn	-0.432437	2.33507	7.03212	0.00800604	0.400744	2.49397	2.51795	1.99348	2.15423	2.53457	2.52713	3.08091	2.39436	2.7461	2.81135	2.6105	2.7202
ENSMUSG00000047804	Akap10	-0.432845	2.49607	7.23133	0.00716422	0.377007	2.55944	2.69265	2.68396	2.40462	2.47658	2.22911	3.15647	2.74685	2.45764	3.20458	3.00712	2.58928
ENSMUSG00000047632	Fgfbp3	-0.435874	2.47401	7.32056	0.00681702	0.36782	2.63081	2.68294	2.61656	2.43563	2.7084	1.65608	2.89045	3.04883	2.87643	2.7001	2.59959	3.01477
ENSMUSG00000026241	Nppc	-0.441509	1.89088	6.71201	0.0095766	0.439008	2.39495	2.344	2.31024	1.68893	1.71496	1.31361	2.01731	2.205	2.41538	3.11103	2.24088	2.00617
ENSMUSG00000021765	Fst	-0.442348	4.21373	8.96583	0.00275075	0.235544	4.22869	3.84823	3.75643	4.19034	4.42551	3.76032	4.55308	4.65828	4.68884	4.29975	4.45212	4.14612
ENSMUSG00000007122	Casq1	-0.44359	3.53251	8.59025	0.00337967	0.262938	2.97731	3.90363	3.15693	3.41463	3.71768	3.15205	3.7992	4.21061	3.82399	3.69832	3.57343	3.80628
ENSMUSG00000049892	Rasd1	-0.44383	3.66974	8.72939	0.00313121	0.253348	4.22004	3.68267	2.76919	3.92493	3.37292	2.58986	4.12679	3.94888	3.73516	4.06049	3.99995	3.86406
ENSMUSG00000028563	Tm2d1	-0.443925	4.89477	9.32027	0.00226633	0.215481	4.7472	4.96691	4.6155	4.69206	4.72853	4.44278	5.13433	5.184	5.10024	5.19359	5.01083	5.19136
ENSMUSG00000012483	Rpa3	-0.445103	2.52844	7.69053	0.00555113	0.335905	2.88546	3.08806	1.7214	2.8116	2.57658	1.28356	3.36833	2.3493	2.40101	3.67889	3.08741	1.88735
ENSMUSG00000021367	Edn1	-0.447159	3.53182	8.7433	0.00310742	0.253348	3.83436	3.17377	3.02452	3.44034	3.83772	2.93729	3.9427	3.89241	3.84006	3.56356	3.7317	3.97312
ENSMUSG00000004939	Nmrk2	-0.448053	2.19121	7.33423	0.00676535	0.36782	2.03608	2.66332	1.95761	2.22694	2.57658	1.93265	2.4243	2.89008	2.72318	2.81135	2.4375	2.42836
ENSMUSG00000054752	Fsd1l	-0.45293	2.70146	8.17521	0.00424668	0.298609	2.78736	2.94913	2.74835	2.79575	2.72095	1.81155	3.2071	3.05819	2.85551	3.18635	3.15604	2.95103
ENSMUSG00000063727	Tnfrsf11b	-0.453389	6.65492	10.0913	0.00148972	0.159705	6.46714	6.39631	6.49996	6.64848	6.7649	5.44699	7.00286	6.50778	7.00266	6.72229	6.84912	7.08453
ENSMUSG00000024365	Cyp21a1	-0.455565	2.52589	8.03098	0.00459841	0.307415	2.94966	1.49655	0.620801	3.11596	3.15914	2.30585	2.51895	3.9639	2.93744	1.5973	3.40819	1.63046
ENSMUSG00000027470	Mylk2	-0.458382	1.89895	7.22941	0.00717186	0.377007	1.88373	2.344	1.11984	2.11645	2.47658	1.85306	2.21404	2.76984	2.31167	2.7001	2.06168	2.14731
ENSMUSG00000047562	Mmp10	-0.459277	2.19903	7.79268	0.00524584	0.325744	2.41531	2.02839	1.86384	2.63583	2.44668	1.97086	3.08091	1.7064	1.90642	2.78736	2.19812	3.30172
ENSMUSG00000024511	Rab27b	-0.460576	2.329	7.96858	0.00475964	0.31179	2.49397	2.33162	2.16053	2.42537	2.59032	2.13129	2.95113	2.71168	2.72318	2.6872	2.64275	2.74775
ENSMUSG00000033470	Cysltr2	-0.46129	2.93331	8.72152	0.00314475	0.253348	2.56856	2.71188	3.03316	2.97531	3.3079	2.5399	3.49016	3.1747	3.64659	3.09157	2.76497	3.36978
ENSMUSG00000038917	NA	-0.461575	2.41586	8.11866	0.0043812	0.298609	2.66521	1.30724	0.947707	3.30135	2.61741	2.47491	1.71142	3.74363	2.68811	1.5973	3.73669	1.7305
ENSMUSG00000028435	Aqp3	-0.464211	6.38002	10.5431	0.0011662	0.132315	6.63816	6.85884	5.2029	6.18028	6.18806	4.77249	7.07571	6.33074	6.2877	6.85948	6.57334	6.32339
ENSMUSG00000030785	Cox6a2	-0.467165	3.62084	9.58319	0.00196366	0.19234	3.0178	4.05058	2.84966	3.50024	4.01114	3.05757	3.97227	4.29224	3.87686	4.05045	3.71158	3.54094
ENSMUSG00000025497	Cdhr5	-0.469695	4.26161	10.1352	0.00145464	0.157182	4.17896	3.64815	3.71943	4.41183	4.11933	4.28871	4.45773	4.75359	4.52295	4.4864	4.47618	4.49192
ENSMUSG00000005628	Tmod4	-0.472427	1.31887	6.65235	0.00990249	0.447915	1.25248	2.07369	1.58701	1.15519	2.02924	1.22153	1.71142	2.23834	1.80094	1.77859	1.70244	2.17801
ENSMUSG00000028518	Prkaa2	-0.475147	2.8259	9.1368	0.00250519	0.227388	2.82588	3.00476	3.01583	2.50549	2.75793	2.46156	3.22827	3.16607	3.15852	3.19549	3.17086	3.23515
ENSMUSG00000040097	Flywch1	-0.477048	2.42797	8.66294	0.00324747	0.258563	1.96881	1.74077	2.37964	2.77165	2.94062	2.52713	2.19983	2.8475	2.6277	3.18635	2.89559	3.07582
ENSMUSG00000002500	Rpl3l	-0.479641	2.05171	8.18875	0.00421509	0.298609	1.95498	2.64343	2.06264	2.06449	2.12672	1.79034	2.76088	3.02991	1.96619	2.55135	2.2824	2.29467
ENSMUSG00000037490	Slc2a12	-0.487539	1.81496	8.09905	0.00442885	0.298609	2.16187	1.88328	1.63321	2.09071	1.90283	1.91316	2.29652	1.86421	2.48515	1.6778	2.62133	2.64162
ENSMUSG00000055003	Lrtm2	-0.489541	1.35922	7.27688	0.00698476	0.3744	1.423	1.05958	0.315476	2.80369	1.73983	0.780057	0.898741	1.8427	1.3104	1.42142	3.48727	0.737209
ENSMUSG00000012428	Steap4	-0.490586	1.19206	6.90433	0.00859874	0.412506	1.22967	0.832457	1.30249	2.12915	1.66391	1.48181	1.67077	2.40907	1.96619	0.760898	2.41278	1.09986
ENSMUSG00000031555	Adam9	-0.500652	4.40533	11.6064	0.000657269	0.0828585	4.8367	4.30284	3.53704	4.53149	4.35886	2.80606	4.92124	4.57266	4.76093	4.68774	4.77905	4.32822
ENSMUSG00000044938	Klhl31	-0.503459	2.17356	9.23302	0.0023769	0.220146	2.02287	2.76808	1.48992	2.15423	2.644	1.85306	2.67098	3.20874	2.18323	2.41709	2.42519	2.64894
ENSMUSG00000039670	Oxld1	-0.506316	1.98678	9.00921	0.00268623	0.232949	2.2664	1.88328	1.90209	2.06449	1.98832	2.2603	2.57511	2.18804	2.52544	2.6872	2.36203	2.45367
ENSMUSG00000015968	Cacna1d	-0.509366	1.08874	7.19512	0.00731023	0.379425	1.13467	1.60338	1.65577	1.36304	1.31259	1.4279	1.78945	1.79868	1.75649	2.08448	1.52929	1.61559
ENSMUSG00000067212	H2-T23	-0.511178	2.44364	9.99841	0.00156675	0.166651	2.88546	2.69265	0.983816	2.67966	2.87479	1.45511	3.36833	2.78119	2.80184	2.90351	2.85946	2.32241
ENSMUSG00000063550	Nup98	-0.511909	2.06063	9.35156	0.00222796	0.215013	2.52239	2.13195	1.69986	2.19104	2.32049	1.65608	2.67098	2.57484	2.57747	2.63438	2.4497	2.31322
ENSMUSG00000024526	Cidea	-0.514758	4.71004	12.4271	0.000423141	0.0570402	5.0073	4.12778	4.33012	5.5314	3.04407	3.32426	3.75613	6.05598	5.62395	5.34096	3.23571	3.56824
ENSMUSG00000054905	Stfa3	-0.515141	0.854824	6.9407	0.00842559	0.412506	1.85421	1.17493	1.08702	1.31937	0.598029	1.15671	1.80831	1.32709	1.18184	0.366693	2.19812	1.86236
ENSMUSG00000076122	NA	-0.515928	1.0706	7.35835	0.00667521	0.36782	1.25248	1.81379	1.69986	0.997866	1.43944	1.08884	1.95095	1.96722	1.51103	1.6778	1.5061	1.81106
ENSMUSG00000016349	Eef1a2	-0.515972	1.97369	9.31001	0.00227905	0.215481	1.86905	2.49593	1.97566	1.85106	2.25301	1.76881	2.323	2.80364	2.40101	2.46324	2.26869	2.47855
ENSMUSG00000023019	Gpd1	-0.521831	4.33169	12.5375	0.000398874	0.055415	4.37095	3.72587	4.30179	5.05697	3.05402	3.18493	3.4183	5.66358	5.01082	5.15427	3.26363	3.31559
ENSMUSG00000040280	Ndufa4l2	-0.524793	3.77923	12.2665	0.000461152	0.0609571	3.91162	4.238	3.09224	3.54832	3.75475	2.40686	4.16022	4.21061	4.16739	3.91309	3.97061	4.12789
ENSMUSG00000049307	Fut4	-0.526295	0.742153	6.86216	0.00880402	0.415493	1.15901	1.05958	0.793494	1.54468	1.40876	1.08884	1.15602	1.44601	1.84406	1.07018	1.94585	1.44096
ENSMUSG00000044287	Nrn1l	-0.529046	3.68972	12.3934	0.000430848	0.0575097	4.06764	3.22151	3.63679	3.48549	3.6537	2.69632	4.39359	3.83363	3.53259	3.8851	3.71664	4.44431
ENSMUSG00000020953	Coch	-0.530214	5.37066	13.4664	0.000242873	0.0371541	4.64749	5.07853	5.42927	5.06525	4.64214	5.59653	5.71181	5.03545	5.99785	5.56739	5.54641	5.79109
ENSMUSG00000105528	NA	-0.533567	1.2963	8.42558	0.00369979	0.279848	1.40275	1.68348	1.41255	1.6542	1.94621	1.08884	2.349	2.08185	1.82266	1.70366	1.52929	1.91191
ENSMUSG00000032878	Ccdc85a	-0.543759	1.21984	8.59468	0.00337146	0.262938	2.00955	0.901078	1.3308	1.38439	1.68966	1.40016	1.73133	2.1535	1.88593	1.32472	1.7818	2.13693
ENSMUSG00000064340	NA	-0.547539	1.51541	9.4593	0.00210082	0.204305	1.50125	1.96569	1.30249	2.11645	1.96742	0.98064	2.03343	2.33396	2.13195	1.3899	2.24088	2.2472
ENSMUSG00000057069	Ero1lb	-0.547792	0.685084	7.24942	0.00709238	0.377007	1.40275	1.35695	1.05343	0.821267	1.1735	1.05367	1.37428	1.55587	1.4565	1.80273	1.3586	1.38942
ENSMUSG00000079845	Xlr4a	-0.551997	1.08497	8.46554	0.00361937	0.277675	1.85421	1.17493	1.18333	1.40542	1.43944	1.18948	2.01731	1.55587	1.82266	1.98252	1.74267	1.49072
ENSMUSG00000070385	Ampd1	-0.553599	3.13044	12.8142	0.000343997	0.0493003	2.59557	3.59735	2.82001	2.89578	3.2398	2.6142	3.44868	3.74942	3.36507	3.70474	3.43912	3.24968
ENSMUSG00000047746	Fbxo40	-0.555867	0.80958	7.82214	0.005161	0.323506	1.22967	1.54023	0.87266	1.15519	1.20955	1.28356	1.67077	1.63309	1.51103	1.56943	1.5521	1.52296
ENSMUSG00000022479	Vdr	-0.561003	3.72374	13.9261	0.000190141	0.0308187	3.35987	2.1176	1.38581	4.5646	3.9697	3.69905	3.4666	4.75935	4.13737	1.72907	5.08115	2.84023
ENSMUSG00000062077	Trim54	-0.561584	1.21997	9.10352	0.00255118	0.229119	1.31881	1.84895	1.18333	1.36304	1.68966	1.45511	1.98451	1.82086	1.90642	1.8728	1.89321	1.7847
ENSMUSG00000029664	Tfpi2	-0.562823	8.25317	15.6819	7.49376e-05	0.0145754	7.60372	7.92777	8.22164	8.14608	8.25493	7.30719	8.41342	8.39413	8.54358	8.42404	8.35044	8.87063
ENSMUSG00000075307	Klhl41	-0.565235	1.20314	9.17834	0.00244896	0.223776	1.2065	1.93329	1.3308	1.36304	1.55603	1.37188	1.77033	2.06337	1.75649	1.98252	1.6819	1.91191
ENSMUSG00000079235	Ccdc13	-0.56729	1.13166	9.06061	0.00261175	0.230902	1.38222	1.56159	1.6103	1.50624	1.34536	1.08884	1.69124	1.73003	1.71062	2.06465	1.89321	1.77134
ENSMUSG00000075289	Carns1	-0.569162	0.419329	7.03771	0.00798112	0.400744	1.03296	1.08929	1.08702	0.655551	1.05961	1.08884	1.49563	1.41719	1.14783	1.25646	1.38425	1.18293
ENSMUSG00000032495	NA	-0.570918	0.265524	6.68844	0.00970403	0.441874	0.979285	0.562771	0.793494	0.997866	1.05961	1.08884	1.26927	0.766037	1.113	1.02985	1.40946	1.49072
ENSMUSG00000055027	Smyd1	-0.578746	0.634022	7.93482	0.00484924	0.312332	1.03296	1.33231	0.983816	1.07867	1.31259	0.942693	1.54145	1.79868	1.42844	1.25646	1.16497	1.49072
ENSMUSG00000034842	Art3	-0.584537	0.386871	7.34728	0.00671643	0.36782	0.923535	1.02924	0.75222	1.22785	0.752631	1.08884	1.21376	1.58207	1.3104	1.35768	1.07331	1.26148
ENSMUSG00000019577	Pdk4	-0.587925	3.01756	14.3227	0.000153995	0.0258844	3.50463	3.17377	2.44586	3.00318	2.84072	1.63244	3.46065	3.38281	2.81274	3.72382	3.55095	3.37862
ENSMUSG00000029019	Nppb	-0.592513	4.02653	15.8697	6.78576e-05	0.0134737	3.95397	3.14576	2.2071	4.81508	4.50018	1.85306	4.93203	3.11314	3.10635	5.19359	4.45817	4.06632
ENSMUSG00000031613	Hpgd	-0.593217	6.99032	17.2813	3.22337e-05	0.00743833	6.66921	6.89871	5.69327	7.31803	7.23335	4.94316	7.94198	6.30147	6.91564	7.48783	7.41248	6.99469
ENSMUSG00000019933	Mrln	-0.594958	0.880175	9.07729	0.00258804	0.230302	1.00637	1.20238	1.08702	1.36304	1.8581	0.90372	1.86347	1.88541	1.82266	1.84982	1.25115	1.05646
ENSMUSG00000079278	Tmem233	-0.59676	1.01112	9.65251	0.00189093	0.189302	1.27493	1.74077	0.947707	1.61861	1.52776	0.547012	1.62894	2.00645	1.80094	1.56943	1.72269	1.64519
ENSMUSG00000023266	Frs3	-0.596793	1.71592	11.7304	0.000614887	0.0789781	1.96881	2.47357	1.18333	1.94026	2.06902	0.44212	2.2831	1.9472	1.98558	2.95825	2.56636	1.61559
ENSMUSG00000020805	Slc13a5	-0.604559	1.03575	9.96751	0.00159327	0.168158	0.571185	0.832457	1.51481	1.83564	1.58377	1.45511	1.95095	0.978232	1.34083	1.98252	1.89321	1.99472
ENSMUSG00000022847	Thpo	-0.606889	0.454587	8.14644	0.00431457	0.298609	1.22967	0.832457	0.75222	1.29703	1.34536	0.26893	1.47216	1.52918	1.113	0.945653	1.80098	1.05646
ENSMUSG00000103783	NA	-0.60965	0.383246	7.92957	0.00486334	0.312332	1.1099	1.20238	0.983816	0.619995	1.1735	0.644791	1.73133	1.50198	1.18184	1.42142	0.870415	1.01171
ENSMUSG00000022878	Adipoq	-0.617468	1.69925	12.5042	0.000406029	0.0558392	2.10034	1.58263	2.06264	2.50549	0.847201	0.736362	1.73133	3.06749	2.75742	2.72558	1.04141	1.33597
ENSMUSG00000009394	Syn2	-0.619217	1.15634	10.7949	0.00101782	0.119462	1.423	1.30724	1.15193	1.17982	1.83521	1.6084	1.93387	2.02568	1.98558	1.65146	1.7818	1.67419
ENSMUSG00000030222	Rerg	-0.621818	1.26131	11.3458	0.000756208	0.0935979	1.95498	1.60338	0.910672	1.73951	1.63768	0.547012	1.84532	1.96722	1.53754	2.04455	2.30944	1.75786
ENSMUSG00000049721	Gal3st1	-0.624352	0.80823	9.88113	0.00166982	0.173547	1.1099	1.08929	0.620801	1.68893	1.37741	1.08884	1.51872	1.86421	1.56358	0.760898	1.8199	1.71663
ENSMUSG00000018740	Slc25a35	-0.630167	0.305571	8.22211	0.00413832	0.298112	0.835652	1.35695	1.08702	0.724138	0.847201	0.547012	1.24178	1.231	1.58915	1.25646	0.870415	1.29921
ENSMUSG00000037362	Nov	-0.632306	2.73052	15.9619	6.46286e-05	0.0131331	2.95662	2.74959	2.41973	3.13498	2.4315	1.31361	3.19281	3.25833	3.28126	3.0006	2.96524	3.25449
ENSMUSG00000071722	Spin4	-0.648041	2.11932	15.0446	0.000105001	0.0190611	2.00955	2.26808	2.11241	1.88141	2.14545	2.22911	2.8085	2.40907	2.59019	2.77521	2.67429	2.503
ENSMUSG00000031710	Ucp1	-0.659919	2.78451	17.431	2.9793e-05	0.00699366	2.59557	2.62326	2.70574	3.79942	0.651425	1.53379	1.80831	4.50236	3.75224	3.39123	2.02952	1.49072
ENSMUSG00000027871	Hsd3b1	-0.661046	3.44646	18.8502	1.41394e-05	0.00385015	3.5141	1.05958	0.526029	4.44777	3.50208	2.97538	2.6185	4.93482	3.59703	1.56943	4.97117	1.49072
ENSMUSG00000061780	Cfd	-0.664817	2.50932	16.9712	3.79519e-05	0.00833411	2.83347	2.33162	2.60502	3.03728	1.37741	1.37188	2.19983	3.57121	3.8186	3.40706	1.91097	1.65976
ENSMUSG00000086141	NA	-0.667695	0.261304	9.03523	0.00264826	0.232446	0.951679	0.867176	0.75222	1.10463	1.13653	0.386668	1.49563	1.35775	1.34083	0.71076	1.5521	0.817399
ENSMUSG00000064342	NA	-0.669204	1.67975	14.6458	0.000129721	0.0232389	1.40275	1.66387	1.88309	2.21507	1.76427	1.50804	3.12672	1.32709	2.04222	2.02417	2.09314	2.33155
ENSMUSG00000055884	Fancm	-0.672668	0.831923	11.4551	0.000712993	0.0890587	0.805126	1.08929	1.69986	1.25128	1.24472	1.01762	2.04938	1.50198	1.42844	1.75405	1.07331	1.71663
ENSMUSG00000087443	NA	-0.672946	0.166101	8.79349	0.00302307	0.252509	0.742065	0.519774	1.18333	1.02531	0.892258	0.59673	1.09587	1.38778	0.924965	1.35768	1.07331	1.22274
ENSMUSG00000074199	Krtdap	-0.680833	0.454082	10.2045	0.00140095	0.153823	0.70947	0.998254	0.70973	1.34137	1.40876	0.547012	1.62894	1.47427	1.24756	0.300434	1.7818	1.28047
ENSMUSG00000064366	NA	-0.687929	0.39541	10.1879	0.00141368	0.153978	0.865545	1.17493	0.526029	1.25128	1.27905	0.329	1.12626	1.47427	0.964583	1.35768	1.43423	1.50693
ENSMUSG00000028635	Edn2	-0.699586	3.10151	20.2791	6.69283e-06	0.00193878	1.34026	2.85713	3.18046	3.15375	3.01381	3.20911	3.87721	2.66341	3.79682	3.39917	3.83299	3.22539
ENSMUSG00000038057	Dbil5	-0.704186	0.518352	11.198	0.000818845	0.100438	0.865545	1.08929	1.11984	1.02531	0.702916	1.22153	2.59697	0.938217	1.24756	0.604934	0.67639	1.24224
ENSMUSG00000081944	NA	-0.708363	0.446924	10.9423	0.000939931	0.113249	1.25248	0.934203	0.83362	0.852242	0.800691	1.08884	1.54145	1.29577	1.63897	1.70366	0.975425	1.01171
ENSMUSG00000025488	Cox8b	-0.726651	2.67905	20.7337	5.27801e-06	0.00164154	2.48437	2.93283	2.43285	2.79575	2.44668	1.76881	2.66064	3.67833	3.22528	3.61899	2.55511	2.8209
ENSMUSG00000069072	Slc7a14	-0.738538	2.45083	20.6548	5.5e-06	0.00166405	1.66319	2.51795	2.69489	2.34053	2.40065	2.19723	3.28324	2.67563	3.06138	2.83494	2.8224	2.93314
ENSMUSG00000030546	Plin1	-0.75888	1.03284	15.5181	8.17204e-05	0.0155944	1.2065	1.30724	1.35857	2.12915	0.484915	0.386668	1.15602	2.79246	2.18323	2.23396	0.634245	0.652298
ENSMUSG00000040026	Saa3	-0.77096	3.19777	25.0107	5.70138e-07	0.000215623	3.91519	1.84895	1.08702	3.61756	3.20451	1.83245	2.11145	2.79246	2.55169	2.26903	5.62384	1.81106
ENSMUSG00000053862	Slc51b	-0.785241	0.514701	13.7783	0.000205694	0.0324363	1.00637	0.120015	0	1.80431	1.24472	0.863665	0.295704	2.13592	1.21507	0.856231	2.42519	0.432268
ENSMUSG00000058248	Kcnh1	-0.786646	3.61162	26.9847	2.05072e-07	8.72519e-05	3.87901	2.61307	3.26359	3.60852	2.59032	3.39623	4.41836	4.70374	2.6153	4.15258	3.35079	4.06632
ENSMUSG00000024008	Cpne5	-0.805276	0.385777	13.8751	0.00019537	0.0312937	1.15901	1.38117	0.574193	0.852242	0.651425	0.547012	1.65001	1.38778	1.14783	1.291	0.634245	1.67419
ENSMUSG00000039376	Synpo2l	-0.814148	0.331881	13.764	0.000207268	0.0324363	1.00637	1.20238	0.526029	0.58354	0.847201	1.01762	1.18517	1.32709	0.884228	1.45226	1.33248	1.57002
ENSMUSG00000052135	Foxo6	-0.82616	0.209557	13.4267	0.000248068	0.0374434	0.805126	0.604524	0.620801	1.13013	1.01956	0.644791	0.898741	1.32709	0.842308	1.18481	1.6819	1.3177
ENSMUSG00000019761	Krt10	-0.877829	2.85829	30.9948	2.58714e-08	1.21462e-05	3.34403	2.35627	2.04565	2.82727	2.46171	1.98959	3.17112	3.87661	2.88678	2.44802	3.76138	3.51713
ENSMUSG00000029001	NA	-1.00841	0.531034	22.4971	2.10463e-06	0.000754067	1.03296	1.05958	0.793494	0.724138	0.935951	0.98064	1.67077	1.35775	1.42844	1.54102	1.48254	1.45773
ENSMUSG00000046480	Scn4b	-1.04568	0.587746	24.6854	6.74922e-07	0.000248353	0.835652	1.30724	0.574193	0.912267	1.01956	0.90372	1.39938	1.44601	1.58915	1.62463	1.43423	1.70262
ENSMUSG00000027794	Sohlh2	-1.1387	2.29805	46.4681	9.31224e-12	5.28276e-09	1.13467	0.867176	2.97156	2.34053	1.61098	2.09715	3.69155	2.00645	2.75742	3.67236	2.99884	0.988806
ENSMUSG00000063522	2010109I03Rik	-1.20356	3.44891	60.844	6.17806e-15	4.67301e-12	3.82678	1.49655	0.371065	3.50512	3.62729	1.65608	2.60778	5.36845	3.60332	2.2516	4.89736	1.70262
ENSMUSG00000091694	Apol11b	-1.28025	0.668709	37.2787	1.02398e-09	5.36212e-07	1.13467	0.867176	0.574193	1.02531	1.09858	0.59673	0.826554	2.52167	2.00471	1.02985	1.33248	1.53882
